# Supplementary material for: Brazilian pediatricians’ adherence to food allergy guidelines—A cross-sectional study
Source: PLoS One. 2020 Feb 24;15(2):e0229356. doi: 10.1371/journal.pone.0229356 (PMC7039437; doi:10.1371/journal.pone.0229356)
Supplement: S2 File — (XLSX) [file pone.0229356.s002.xlsx]

## Sheet: Planilha1
Study Data
						Work setting						Question 1		Question 2	Question 3		Question 4		Question 5		Question 6					Question 7	Question 8		Question 9		Question 10	Question 11		Question 12	Question 13		Question 14	Question 15		Question 16
Id	Age (years)	Sex	State	Region	Time since conclusion of pediatric residency training (years)	Private medical clinic	Public health service	Hospital	Neonatal service	Evaluation of children with suspected CMA	Number of children with suspected CMA per month	Identification of risk factors for food allergy	Adherence awareness	CMA dWfinition	Differentiation between anaphylaxis and FPIES	Adherence awareness	Diagnosis of CMA with late onset gastrointestinal manifestations	Adherence awareness	Recognition of FPIAP	Adherence awareness	When ordering OFC	Recommendation of OFC for diagnosis of CMA	I usually don't order OFC	Timing to OFC tolerance	Adherence awareness	Response	How is complementary feeding introduced in infants with CMA	Adherence awareness	Appropriate indication for soy formula	Adherence awareness	Response	Indication of eHF as first option	Adherence awareness	Response	When prescribing calcium	Adherence awareness	Response	Response	Which one?	Lack of resource	I do not agree	The recommendation differs	None of the above	Explain
1	47	Female	Amazonas	N	0	No	Yes	Yes	No	Yes		C	I don't know	C	W	I don't know	W	I don't know	W	I don't know	Yes	C	No answer	No response	I don't know	C	W	I don't know	W	I don't know	B	W	I don't know	W	W	I don't know	No	No		Yes	No	No	No	No answer
2	33	Male	Rio Grande do Norte	NE	0	No	Yes	Yes	Yes	No		C	Yes	C	C	I don't know	W	I don't know	C	I don't know	Yes	No answer	No answer	No response	I don't know	W	W	I don't know	W	I don't know	A	C	I don't know	W	W	I don't know	No	No		Yes	No	No	No	No answer
3	49	Female	Amazonas	N	0	No	No	Yes	No	No		C	Yes	C	W	Yes	W	I don't know	C	Yes	Yes	W	No answer	W	Yes	W	W	I don't know	W	I don't know	D	C	Yes	W	W	I don't know	Yes	No		No	No	No	Yes	No answer
4	34	Female	Amazonas	N	0	No	No	Yes	No	Yes	2	C	Yes	W	W	I don't know	C	Yes	C	Yes	No	W	No	W	I don't know	W	C	I don't know	W	I don't know	D	C	Yes	W	W	Yes	No	Yes	ESPGHAN	No	No	No	Yes	No answer
5	27	Female	Goiás	CO	0	No	Yes	No	No	Yes	2	C	Yes	C	W	Yes	C	Yes	W	Yes	Yes	C	Yes	W	Yes	W	W	Yes	C	Yes	B	W	I don't know	W	W	Yes	Yes	No		No	No	No	Yes	No answer
6	44	Male	Bahia	NE	15	Yes	No	No	No	Yes	5	C	Yes	C	W	Yes	W	I don't know	C	Yes	Yes	C	No answer	C	Yes	W	W	Yes	W	I don't know	A	W	Yes	W	C	No	No	No		No	No	No	Yes	No answer
7	53	Female	Ceará	NE	26	No	Yes	No	No	No		C	Yes	C	C	I don't know	W	I don't know	C	I don't know	Yes	C	No	C	I don't know	W	W	I don't know	W	I don't know	A	C	I don't know	W	C	I don't know	No	No		No	No	No	Yes	No answer
8	37	Female	São Paulo	SE	10	No	Yes	Yes	No	Yes	3	C	I don't know	C	W	I don't know	W	I don't know	W	I don't know	No	C	No	No response	I don't know	W	W	I don't know	W	I don't know	D	C	I don't know	W	C	I don't know	No	No		No	No	No	No	No answer
9	38	Male	São Paulo	SE	12	Yes	Yes	Yes	Yes	Yes	7	C	I don't know	C	W	I don't know	C	Yes	C	Yes	No	C	No	C	Yes	C	C	Yes	W	I don't know	A	C	Yes	C	W	Yes	No	No		No	Yes	No	No	No answer
10	37	Female	São Paulo	SE	10	No	Yes	Yes	Yes	No		C	Yes	C	W	Yes	W	I don't know	W	I don't know	Yes	C	No	C	I don't know	C	C	I don't know	C	Yes	B	C	Yes	W	C	I don't know	No	No		Yes	No	No	No	No answer
11	39	Female	Minas Gerais	SE	16	Yes	Yes	Yes	No	Yes		C	I don't know	W	W	I don't know	W	I don't know	C	I don't know	No	C	Yes	W	No	W	W	I don't know	C	I don't know	B	W	I don't know	W	W	I don't know	No	No		No	No	No	No	No answer
12	35	Female	Ceará	NE	5	No	No	Yes	No	No		C	I don't know	C	W	I don't know	C	I don't know	W	I don't know	No	C	No	C	I don't know	W	W	I don't know	W	I don't know	A	C	I don't know	W	C	I don't know	No	No		No	No	Yes	No	No answer
13	33	Female	Pará	N	3	No	No	Yes	No	Yes	2	C	Yes	C	C	Yes	C	Yes	C	I don't know	Yes	No answer	No answer	No response	Yes	C	C	I don't know	C	I don't know	A	C	Yes	W	W	I don't know	Yes	Yes	No answer	Yes	No	No	No	No answer
14	39	Female	Distrito Federal	CO	13	Yes	Yes	No	No	Yes	10	C	Yes	C	C	Yes	W	Yes	C	Yes	Yes	C	No	C		W	C	Yes	C	Yes	A	C	Yes	W	W	I don't know	Yes	No		Yes	No	No	No	No answer
15	41	Female	Pernambuco	NE	15	Yes	Yes	No	No	Yes	1	C	I don't know	C	W	I don't know	W	I don't know	C	I don't know	Yes	C	No answer	C	I don't know	W	W	I don't know	W	I don't know	A	C	I don't know	W	W	I don't know	No	No		Yes	No	No	No	No answer
16	31	Female	São Paulo	SE	1	No	No	Yes	No	Yes	10	W	I don't know	C	W	I don't know	W	Yes	C	I don't know	Yes	C	No	W	I don't know	W	C	I don't know	W	I don't know	D	C	I don't know	W	W	I don't know	No	No		No	No	No	Yes	No answer
17	55	Female	Rio de Janeiro	SE	27	No	Yes	No	No	Yes		C	Yes	C	W	I don't know	C	I don't know	C	I don't know	Yes	C	No	No response	I don't know	W	C	I don't know	C	I don't know	A	W	I don't know	W	C	I don't know	No	No		No	No	No	Yes	No answer
18	36	Female	São Paulo	SE	12	No	Yes	Yes	No	Yes	5	C	I don't know	C	W	I don't know	C	I don't know	W	I don't know	Yes	C	No	No response	I don't know	W	C	Yes	C	I don't know	A	C	I don't know	W	W	I don't know	No	No		No	No	No	Yes	No answer
19	48	Female	Bahia	NE	23	Yes	Yes	Yes	No	Yes	2	C	I don't know	C	C	I don't know	C	I don't know	C	I don't know	Yes	C	No	W	I don't know	W	C	I don't know	C	I don't know	B	C	I don't know	W	C	I don't know	No	No		Yes	No	No	Yes	No answer
20	42	Female	São Paulo	SE	10	No	Yes	No	No	No		C	I don't know	C	W	I don't know	W	I don't know	W	I don't know	No answer	C	No answer	No response	I don't know	W	W	I don't know	C	I don't know	D	W	I don't know	W	C	I don't know	No	No		No	No	No	Yes	No answer
21	42	Female	São Paulo	SE	14	No	No	Yes	No	Yes	5	W	I don't know	C	W	Yes	C	Yes	W	Yes	No	C	No	W	Yes	W	W	I don't know	W	Yes	B	C	Yes		W	Yes	Yes	Yes	No answer	No	No	No	No	No answer
22	32	Female	São Paulo	SE	4	No	No	Yes	No	Yes	5	C	Yes	C	C	I don't know	C	I don't know	C	I don't know	Yes	C	No	W	I don't know	C	W	I don't know	W	I don't know	D	W	I don't know	W	C	I don't know	No	No		Yes	No	No	No	No answer
23	47	Female	Ceará	NE	10	No	Yes	No	No	No		C	I don't know	C	W	I don't know	C	I don't know	C	Yes	No	W	Yes	C	No	C	W	I don't know	W	I don't know	A	C	Yes	W	W	I don't know	No	No		No	No	No	Yes	Lack of awareness and familiarity
24	34	Female	São Paulo	SE	8	Yes	Yes	No	No	Yes	40	C	Yes	C	C	I don't know	C	Yes	C	Yes	Yes	C	No	C	Yes	W	C	Yes	W	Yes	D	W	No	W	W	Yes	Yes	Yes	No answer	No	No	No	Yes	No answer
25	43	Female	Piauí	NE	17	No	Yes	Yes	No	Yes	1	C	I don't know	C	W	I don't know	C	I don't know	W	I don't know	Yes	C	No	C	I don't know	W	C	Yes	W	Yes	D	W	I don't know	W	C	I don't know	No	No		Yes	No	No	No	No answer
26	44	Female	Distrito Federal	CO	17	No	Yes	No	No	No		C	I don't know	C	W	I don't know	C	I don't know	W	I don't know	Yes	C	No answer	C	I don't know	W	C	Yes	W	Yes	D	W	I don't know	W	C	I don't know	No	No		Yes	No	No	No	No answer
27	30	Female	Pará	N	1	Yes	No	Yes	No	Yes	2	C	I don't know	C	W	I don't know	W	I don't know	W	I don't know	No	C	No	W	I don't know	W	C	I don't know	C	I don't know	A	W	I don't know	W	W	I don't know	No	No		No	No	No	Yes	No answer
28	43	Female	Ceará	NE	15	No	Yes	No	No	Yes	2	C	Yes	C	C	I don't know	C	Yes	W	I don't know	Yes	C	No answer	W	Yes	C	W	I don't know	W	I don't know	A	W	I don't know	W	C	I don't know	No	No		Yes	No	No	No	No answer
29	30	Female	São Paulo	SE	3	Yes	No	Yes	No	Yes	15	C	Yes	C	W	Yes	C	Yes	C	Yes	Yes	No answer	No answer	C	Yes	W	C	I don't know	W	Yes	D	W	No	W	C	Yes	Yes	No		No	No	No	No	No answer
30	34	Male	Amazonas	N	7	Yes	No	Yes	No	Yes	5	C	Yes	C	C	Yes	C	Yes	W	I don't know	Yes	C	No	C	Yes	C	W	I don't know	W	Yes	A	C	Yes	W	C	I don't know	Yes	No		No	No	No	Yes	No answer
31	54	Female	Rio de Janeiro	SE	28	No	Yes	No	No	Yes	2	C	Yes	C	W	Yes	C	I don't know	C	I don't know	Yes	C	No answer	No response	I don't know	W	W	I don't know	C	I don't know	A	C	I don't know	W	C	I don't know	No	No		No	No	No	Yes	No answer
32	51	Female	Rio Grande do Sul	S	27	Yes	Yes	Yes	No	Yes	20	C	Yes	C	C	Yes	W	I don't know	C	I don't know	Yes	C	No	C	I don't know	C	W	I don't know	W	I don't know	B	W	I don't know	W	C	I don't know	No	No		No	No	No	Yes	Lack of awareness
33	31	Male	Rio Grande do Norte	NE	2	Yes	Yes	Yes	No	Yes	2	C	No	C	C	No	C	No	W	No	Yes	C	No	W	No	W	W	No	C	No	A	C	No	W	W	No	No	No		No	No	No	No	No answer
34	30	Female	Minas Gerais	SE	30	Yes	Yes	No	No	Yes	1	C	I don't know	C	C	I don't know	W	I don't know	C	Yes	Yes	C	No	No response	I don't know	C	C	I don't know	C	I don't know	D	C	Yes	C	C	I don't know	No	No		No	No	No	Yes	Lack of awareness
35	50	Female	Tocantins	N	2	Yes	Yes	Yes	No	Yes	10	C	Yes	C	W	I don't know	C	I don't know	W	I don't know	Yes	W	No	C	I don't know	W	W	I don't know	W	I don't know	B	C	I don't know	W	C	I don't know	No	No		Yes	No	No	No	No answer
36	56	Female	Ceará	NE	30	No	No	Yes	No	No		C	I don't know	C	W	I don't know	W	I don't know	C	I don't know	No answer	W	Yes	W	I don't know	W	W	I don't know	W	I don't know	A	C	I don't know	W	W	I don't know	No	No		No	No	Yes	No	No answer
37	47	Female	Minas Gerais	SE	10	Yes	No	Yes	No	Yes	3	C	I don't know	C	C	I don't know	W	I don't know	W	I don't know	No	C	No	C	I don't know	W	W	I don't know	W	I don't know	A	W	I don't know	W	C	I don't know	No	No		No	No	No	Yes	No answer
38	32	Female	Rio Grande do Norte	NE	1	Yes	Yes	Yes	Yes	Yes	2	C	Yes	C	W	Yes	W	Yes	W	Yes	No	C	No	C	Yes	W	W	Yes	W	Yes	A	C	Yes	W	C	Yes	No	Yes	No answer	Yes	No	No	No	No answer
39	52	Female	Amazonas	N	3	Yes	No	Yes	No	Yes	3	C	Yes	C	W	I don't know	C	I don't know	W	I don't know	Yes	C	No	C	I don't know	W	W	I don't know	C	I don't know	B	C	I don't know	W	C	I don't know	No	No		Yes	No	No	No	No answer
40	48	Female	Rio Grande do Norte	NE	20	No	Yes	Yes	No	No		C	I don't know	C	W	I don't know	W	I don't know		I don't know	Yes	C	No	C	I don't know	W	W	No	W	No	D	C	No	W	C	I don't know	No	No		No	No	No	Yes	No answer
41	32	Female	Ceará	NE	1	No	Yes	Yes	Yes	No		C	Yes	C	C	Yes	W	Yes	W	I don't know	Yes	C	No	C	Yes	W	W	I don't know	W	No	B	C	Yes	W	W	I don't know	Yes	No		No	No	No	Yes	No answer
42	33	Male	Paraná	S	1	No	Yes	Yes	Yes	Yes		C	I don't know	C	C	Yes	W	I don't know	W	I don't know	Yes	C	No	No response	Yes	C	W	I don't know	W	I don't know	B	C	No	W	W	No	No	No		No	No	Yes	No	No answer
43	58	Male	Rio de Janeiro	SE	35	Yes	Yes	Yes	No	Yes	5	C	Yes	C	C	Yes	C	Yes	C	Yes	Yes	C	No	C	Yes	W	C	I don't know	C	Yes	A	C	Yes	C	W	I don't know	Yes	Yes	ESPGHAN, EAACI	Yes	No	No	No	No answer
44	30	Female	Mato Grosso	CO	2	No	Yes	Yes	No	Yes	3	C	Yes	C	W	Yes	C	Yes	C	I don't know	No	W	Yes	No response	I don't know	W	C	Yes	W	I don't know	D	W		W	W	I don't know	Yes	Yes	No answer	Yes	No	No	No	No answer
45	47	Female	São Paulo	SE	19	No	Yes	No	No	Yes		C	Yes	C	C	Yes	C	Yes	W	I don't know	Yes	W	No	W	I don't know	C	W	Yes	C	I don't know	B	W	Yes	W	C	Yes	No	No		No	No	Yes	No	No answer
46	53	Male	São Paulo	SE	23	Yes	Yes	Yes	No	No		C	Yes	C	W	Yes	C	Yes	W	I don't know	Yes	C	No	W	I don't know	C	W	I don't know	C	Yes	B	W	Yes	W	W	I don't know	No	No		No	No	No	Yes	No answer
47	32	Female	Rio de Janeiro	SE	3	No	Yes	Yes	Yes	Yes	1	C	Yes	C	W	Yes	W	I don't know	C	I don't know	Yes	C	No	C	I don't know	W	C	I don't know	W	I don't know	D	W	I don't know	W	C	I don't know	No	No		No	No	No	Yes	No answer
48	39	Male	Mato Grosso do Sul	CO	13	Yes	Yes	Yes	No	Yes	20	C	Yes	C	C	I don't know	C	Yes	C	Yes	Yes	C	No	C	Yes	W	C	I don't know	W	Yes	C	C	Yes	W	C	Yes	Yes	Yes	ESPGHAN	Yes	No	No	No	No answer
49	32	Male	Minas Gerais	SE	7	Yes	Yes	Yes	No	Yes	2	C	I don't know	C	C	I don't know	W	I don't know	W	I don't know	No	C	No	C	I don't know	W	C	I don't know	W	Yes	B	C		W	W		No	No		No	No	No	No	No answer
50	48	Male	Goiás	CO	20	Yes	Yes	No	No	Yes		C	Yes	C	W	I don't know	C	I don't know	W	I don't know	No	C	No	C	I don't know	W	C	No	C	Yes	A	W	I don't know	W	W	Yes	No	No		No	No	Yes	No	No answer
51	28	Female	Espírito Santo	SE	1	Yes	Yes	Yes	No	Yes	1	W	Yes	W	W	I don't know	C	I don't know	W	Yes	No	C	No	W	Yes	W	W	I don't know	W	I don't know	D	C	Yes	W	C	I don't know	No	No		No	No	No	Yes	No answer
52	52	Female	Minas Gerais	SE	26	No	Yes	No	No	No		C	I don't know	C	W	I don't know	C	I don't know	W	I don't know	No answer	No answer	No answer	No response	No	W	C	I don't know	W	I don't know	A	C	I don't know		W	I don't know	No	No		No	No	No	Yes	No answer
53	69	Male	São Paulo	SE	41	No	Yes	Yes	No	Yes	4	C	Yes	C	C	Yes	W	I don't know	W	I don't know	Yes	C	No	C	I don't know	W	C	Yes	W	I don't know	A	C	I don't know	W	C	I don't know	Yes	No		Yes	No	No	No	No answer
54	34	Female	Minas Gerais	SE	1	Yes	Yes	Yes	Yes	Yes		C	Yes	C	C	I don't know	C	I don't know	C	I don't know	No	C	No	C	I don't know	W	C	I don't know	C	I don't know	B	C	I don't know	W	W	I don't know	Yes	Yes	No answer	Yes	No	No	No	No answer
55	54	Female	São Paulo	SE	27	No	Yes	Yes	No	Yes	10	C	Yes	C	C	I don't know	W	Yes	W	I don't know	Yes	C	No	C	Yes	W	C	I don't know	W	No	A	C	Yes	W	C	I don't know	No	No		Yes	No	No	No	No answer
56	31	Female	Amazonas	N	5	No	Yes	Yes	No	No		W	No	C	W	I don't know	W	I don't know	W	I don't know	No	C	No	W	I don't know	C	W	I don't know	W	I don't know	B	W	I don't know	W	W	I don't know	Yes	No		Yes	No	No	No	No answer
57	38	Female	Minas Gerais	SE	8	No	No	Yes	No	No		C	I don't know	C	C	I don't know	W	I don't know	W	I don't know	No	W	No	C	I don't know	W	W	I don't know	C	I don't know	B	W	I don't know	W	C	I don't know	No	No		No	No	No	Yes	No answer
58	38	Female	São Paulo	SE	10	Yes	Yes	Yes	Yes	Yes	2	C	Yes	C	W	Yes	C	I don't know	W	I don't know	No	W	Yes	W	I don't know	W	C	Yes	W	I don't know	A	W	I don't know	W	W	I don't know	No	Yes	No answer	No	No	No	No	No answer
59	60	Female	Rio de Janeiro	SE	35	Yes	No	No	No	Yes	2	C	I don't know	C	W	I don't know	C	I don't know	C	I don't know	Yes	C	No	W	I don't know	C	W	I don't know	W	I don't know	A	C	I don't know	W	W	I don't know	No	No		No	No	Yes	No	No answer
60	59	Female	Ceará	NE	30	No	Yes	Yes	No	Yes	1	C	I don't know	C	W	I don't know			C	I don't know	No	C	No	No response	I don't know	W	W	I don't know	C	I don't know	A	W	I don't know	W	C	I don't know	No	No		No	No	Yes	No	No answer
61	53	Female	Alagoas	NE	27	Yes	Yes	Yes	No	Yes	4	C	I don't know	C	W	I don't know	W	I don't know	C	I don't know	No	C	Yes	W	I don't know	W	W	I don't know	C	I don't know	B	C	I don't know	W	W	I don't know	No	No		No	No	No	No	No answer
62	52	Female	Amazonas	N	26	Yes	Yes	Yes	No	Yes	1	C	Yes	C	W	I don't know	C	Yes	C	Yes	Yes	C	No	W	I don't know	W	W	I don't know	W	Yes	A	C	Yes	W	C	I don't know	No	Yes	No answer	No	No	No	Yes	No answer
63	38	Female	Maranhão	NE	12	Yes	No	Yes	No	Yes	10	W	I don't know	C	W	I don't know	C	Yes	C	I don't know	No	C	Yes	C	Yes	W	W	I don't know	C	Yes	B	W	Yes	W	C	I don't know	No	No		No	No	No	Yes	No answer
64	53	Female	São Paulo	SE	26	Yes	No	Yes	Yes	Yes	1	C	I don't know	C	W	I don't know	C	I don't know	W	I don't know	Yes	W	No	C	I don't know	W	C	I don't know	W	I don't know	A	W	I don't know	W	W	I don't know	No	No		No	No	No	Yes	No answer
65	37	Female	Alagoas	NE	10	Yes	No	Yes	No	Yes	10	C	Yes	C	C	I don't know	C	I don't know	C	I don't know	Yes	C	No	C	I don't know	W	C	Yes	C	I don't know	A	C	Yes	W	W	I don't know	No	No		No	No	No	No	No answer
66	40	Female	Alagoas	NE	14	No	Yes	Yes	No	Yes	1	C	I don't know	C	W	I don't know	C	I don't know	C	I don't know	No	W	No	C	I don't know	W	C	I don't know	W	No	B	W	I don't know	W	W	I don't know	No	No		Yes	No	No	No	No answer
67	30	Female	Pernambuco	NE	3	Yes	Yes	Yes	No	Yes		C	Yes	C	W	Yes	W	Yes	C	No	Yes	C	No	C	No	W	W	No	W	No	A	W	No	W	W	No	Yes	Yes	No answer	Yes	No	No	No	No answer
68	29	Male	Rio de Janeiro	SE	2	No	Yes	No	No	No		C	I don't know	C	C	I don't know	C	I don't know	W	I don't know	No	C	No	C	I don't know	W	W	I don't know	W	I don't know	A	C	I don't know	W	C	I don't know	No	No		No	No	No	No	No answer
69	67	Female	Espírito Santo	SE	40	Yes	Yes	No	No	Yes	1	C	I don't know	C	W	I don't know	W	I don't know	C	Yes	Yes	W	No answer	W	I don't know	C	C	I don't know	W	I don't know	A	C	I don't know	W	W	I don't know	No	No		Yes	No	No	No	No answer
70	28	Female	Rio Grande do Sul	S	1	No	Yes	Yes	No	No		C	I don't know	C	C	I don't know	C	I don't know	W	I don't know	Yes	W	No answer	No response	I don't know	W	W	I don't know	C	I don't know	A	C	I don't know	C	W	I don't know	No	No		Yes	No	No	No	No answer
71	27	Female	São Paulo	SE	1	No	Yes	No	No	Yes		C	Yes	C	C	Yes	C	Yes	C	Yes	Yes	C	No	C	Yes	W	C	I don't know	C	I don't know	A	C	Yes	C	C	I don't know	Yes	No		No	No	No	Yes	No answer
72	27	Male	Piauí	NE	1	Yes	Yes	No	Yes	Yes	5	C	Yes	C	C	Yes	C	Yes	C	Yes	Yes	C	No	C	Yes	W	C	Yes	C	Yes	A	C	Yes	W	C	Yes	Yes	No		No	No	No	No	No answer
73	53	Female	Ceará	NE	25	No	Yes	Yes	No	No		C	I don't know	C	C	I don't know	W	I don't know	C	I don't know	No answer	C	No	C	I don't know	W	C	Yes	C	I don't know	A	C	Yes	W	W	I don't know	No	Yes	No answer	Yes	No	No	No	No answer
74	49	Female	Rondônia	N	22	Yes	Yes	Yes	Yes	Yes	2	W	I don't know	C	W	I don't know	W	Yes	W	I don't know	Yes	W	No answer	W	I don't know	W	W	I don't know	C	I don't know	A	W	I don't know	W	W	Yes	No	No		No	No	No	Yes	No answer
75	38	Female	Ceará	NE	12	No	No	Yes	Yes	No		C	I don't know	C	C	I don't know	C	I don't know	C	I don't know	No answer	No answer	No answer	C	I don't know	W	C	I don't know	C	I don't know	B	C	I don't know	W	C	I don't know	No	No		No	No	No	Yes	No answer
76	29	Female	Bahia	NE	1	No	Yes	No	No	Yes	2	C	I don't know	C	C	I don't know	W	Yes	C	I don't know	Yes	C	No	C	I don't know	C	C	I don't know	W	I don't know	A	C	I don't know	W	W	I don't know	No	No		No	No	No	Yes	No answer
77	31	Female	Rio de Janeiro	SE	4	No	No	Yes	No	Yes	3	C	I don't know	C	W	Yes	C	Yes	W	I don't know	Yes	C	No	C	Yes	C	W	I don't know	C	I don't know	A	C	Yes	W	C	I don't know	No	No		No	No	No	Yes	No answer
78	40	Female	São Paulo	SE	15	Yes	No	Yes	No	Yes	20	C	Yes	C	W	Yes	C	I don't know	W	I don't know	Yes	C	No	W	Yes	W	W	Yes	C	Yes	C	C	Yes	W	C	I don't know	Yes	No		Yes	No	No	No	No answer
79	29	Female	Rio de Janeiro	SE	4	No	No	Yes	No	Yes		C	Yes	C	C	Yes	C	Yes	C	I don't know	No answer	C	No	C	I don't know	C	W	I don't know	W	I don't know	B	W	Yes	W	W	No	No	No		No	No	No	No	No answer
80	62	Female	Ceará	NE	22	Yes	Yes	No	No	Yes		C	Yes	C	C	Yes	C	Yes	W	Yes	Yes	C	No	C	Yes	W	W	I don't know	C	I don't know	B	W	I don't know	W	W	Yes	Yes	No		Yes	Yes	No	No	No answer
81	41	Female	Bahia	NE	15	Yes	Yes	No	No	Yes	4	C	I don't know	C	W	I don't know	C	I don't know	W	I don't know	Yes	C	No	C	I don't know	C	C	I don't know	W	I don't know	A	W	I don't know	W	C	I don't know	No	No		Yes	No	No	No	No answer
82	50	Male	Alagoas	NE	30	Yes	No	No	No	No		C	I don't know	C	W	I don't know	C	I don't know	C	I don't know	No answer	No answer	No answer	C	I don't know	W	W	I don't know	C	I don't know	B	W	I don't know	W	C	I don't know	Yes	No		Yes	No	No	No	No answer
83	60	Female	Pernambuco	NE	33	No	No	Yes	No	No		C	I don't know	C	C	I don't know	C	I don't know	C	Yes	Yes	C	No	C	I don't know	W	W	I don't know	C	I don't know	D	C	Yes	W	W	I don't know	No	No		No	No	No	Yes	No answer
84	55	Male	Paraná	S	26	Yes	No	Yes	Yes	Yes		W	I don't know	C	C	I don't know	C	I don't know	W	I don't know	No	C	No	W	Yes	C	W	Yes	W	I don't know	A	C	Yes	W	W	I don't know	Yes	No		No	No	No	No	No answer
85	30	Female	São Paulo	SE	2	Yes	Yes	Yes	No	Yes	1	C	I don't know	C	W	I don't know	C	I don't know	C	I don't know	Yes	C	No	C	Yes	C	C	I don't know	W	Yes	D	C	Yes	W	W	I don't know	No	No		No	No	No	No	No answer
86	32	Female	Ceará	NE	3	Yes	Yes	Yes	No	Yes	1	C	Yes	C	W	I don't know	C	I don't know	W	I don't know	Yes	C	Yes	C	I don't know	W	C	I don't know	W	I don't know	A	C	I don't know	W	W	I don't know	No	No		No	No	No	No	No answer
87	28	Male	Paraná	S	2	No	Yes	Yes	No	Yes	1	C	I don't know	C	W	I don't know	W	Yes	C	I don't know	Yes	C	No	C	I don't know	W	W	I don't know	C	I don't know	D	C	I don't know	C	W	I don't know	No	No		Yes	No	No	No	No answer
88	30	Male	Paraná	S	3	Yes	Yes	Yes	No	Yes	3	C	I don't know	C	C	I don't know	C	I don't know	W	I don't know	Yes	C	No	C	I don't know	W	C	I don't know	W	I don't know	D	W	I don't know	W	W	I don't know	No	No		Yes	No	No	No	No answer
89	28	Male	Rio Grande do Sul	S	2	No	No	Yes	No	No		C	I don't know	C	C	I don't know	W	I don't know	C	I don't know	No	C	Yes	W	I don't know	W	W	I don't know	W	I don't know	D	W	I don't know	W	W	I don't know	No	No		No	No	No	Yes	No answer
90	28	Male	São Paulo	SE	0	No	Yes	Yes	No	Yes	2	C	Yes	C	W	Yes	C	Yes	C	I don't know	Yes	C	No	C	I don't know	C	C	I don't know	W	I don't know	C	C	Yes	W	W	I don't know	No	Yes	No answer	No	No	No	No	No answer
91	33	Female	São Paulo	SE	5	Yes	No	No	No	Yes		C	I don't know	C	W	I don't know	C	I don't know	C	Yes	Yes	C	No	C	I don't know	C	W	I don't know	W	I don't know	B	W	I don't know	W	C	I don't know	No	No		Yes	No	No	No	No answer
92	31	Female	Ceará	NE	3	No	Yes	Yes	No	No		C	I don't know	C	W	Yes	C	I don't know	C	I don't know	Yes	W	No answer	W	I don't know	C	W	I don't know	W	I don't know	D	C	I don't know	W	W	I don't know	No	No		No	No	No	Yes	No answer
93	49	Female	Pará	N	15	No	Yes	No	No	No		C	I don't know	C	C	I don't know	W	I don't know	W	I don't know	Yes	C	No answer	No response	I don't know	W	C	I don't know	W	I don't know	A	W	I don't know	W	W	I don't know	No	No		Yes	No	No	No	No answer
94	60	Female	Ceará	NE	10	Yes	Yes	Yes	No	Yes	10	C	I don't know	C	W	I don't know	W	I don't know	C	I don't know	No	C	Yes	C	I don't know	W	W	I don't know	W	I don't know	A	C	I don't know	W	C	I don't know	No	No		Yes	No	No	No	No answer
95	31	Female	Bahia	NE	4	Yes	Yes	No	No	Yes	1	C	Yes	C	W	I don't know	W	I don't know	C	I don't know	Yes	C	No	C	I don't know	W	W	I don't know	W	I don't know	B	C	I don't know	W	W	I don't know	Yes	No		Yes	No	No	No	No answer
96	48	Female	Ceará	NE	15	No	No	Yes	No	No		C	Yes	C	W	I don't know	W	Yes	C	Yes	Yes	C	No	C	Yes	C	W	I don't know	W	I don't know	A	C	Yes	W	C	I don't know	No	No		Yes	No	No	No	No answer
97	35	Male	Rio de Janeiro	SE	7	Yes	No	No	No	Yes	5	C	I don't know	C	W	Yes	C	Yes	C	Yes	No	W	Yes	C	I don't know	W	C	I don't know	C	I don't know	B	W	I don't know	W	C	I don't know	Yes	No		Yes	No	No	No	No answer
98	30	Female	São Paulo	SE	2	Yes	No	Yes	No	Yes	3	W	I don't know	C	W	I don't know	C	I don't know	W	I don't know	No	W	Yes	W	I don't know	W	W	I don't know	W	I don't know	D	W	I don't know	W	C	I don't know	No	No		No	No	No	Yes	No answer
99	47	Female	Piauí	NE	27	Yes	No	No	No	No		C	I don't know	C	W	I don't know	C	I don't know	W	I don't know	No	W	Yes	C	I don't know	W	W	I don't know	C	I don't know	D	C	I don't know	W	C	I don't know	No	No		Yes	No	No	No	No answer
100	30	Female	Goiás	CO	2	Yes	No	No	No	No		W	I don't know	C	W	I don't know	C	I don't know	C	I don't know	No	No answer	Yes	C	I don't know	W	W	I don't know	C	I don't know	D	W	I don't know	W	C	I don't know	Yes	No		Yes	No	No	No	No answer
101	59	Female	São Paulo	SE	32	Yes	No	No	No	Yes	2	C	Yes	C	W	I don't know	W	Yes	C	Yes	Yes	C	No	C	Yes	C	C	Yes	C	I don't know	D	C	Yes	W	W	Yes	Yes	Yes	No answer	No	Yes	No	No	No answer
102	31	Female	Minas Gerais	SE	2	No	No	No	Yes	No		C	I don't know	C	W	I don't know	C	I don't know	W	I don't know	Yes	C	No	C	I don't know	W	W	I don't know	W	I don't know	A	W	I don't know	W	W	I don't know	No	No		Yes	No	No	No	No answer
103	34	Female	Rio de Janeiro	SE	8	Yes	Yes	Yes	Yes	Yes	2	C	I don't know	C	W	Yes	W	Yes	W	I don't know	No	W	Yes	C	I don't know	W	W	I don't know	W	I don't know	B	W	I don't know	W	C	Yes	Yes	No		No	No	No	Yes	No answer
104	33	Female	Pará	N	7	Yes	No	Yes	No	Yes	1	C	I don't know	C	C	I don't know	C	I don't know	C	Yes	Yes	C	No	C	I don't know	W	C	Yes	W	I don't know	A	C	Yes	W	W	Yes	No	No		No	No	No	Yes	No answer
105	30	Female	Amazonas	N	1	No	Yes	No	No	No		C	I don't know	C	C	I don't know	C	I don't know	W	I don't know	No	C	No	W	I don't know	W	W	I don't know	C	I don't know	C	W	I don't know	W	C	I don't know	No	No		No	No	No	Yes	No answer
106	36	Female	São Paulo	SE	6	Yes	Yes	Yes	No	Yes		C	I don't know	W	W	I don't know	C	I don't know	W	I don't know	No	No answer	No	C	I don't know	W	C	I don't know	W	I don't know	D	C	I don't know	W	C	I don't know	Yes	Yes	No answer	No	No	No	Yes	No answer
107	59	Male	Goiás	CO	30	Yes	Yes	Yes	No	Yes	4	C	Yes	C	C	I don't know	W	Yes	C	I don't know	Yes	C	No	C	I don't know	C	W	I don't know	W	I don't know	A	C	Yes	W	W	I don't know	Yes	No		No	No	No	Yes	No answer
108	61	Female	São Paulo	SE	33	No	Yes	No	No	Yes	1	W	I don't know	C	W	I don't know	W	I don't know	C	I don't know	No	C	No	W	I don't know	W	C	I don't know	W	I don't know	C	C	I don't know	C	W	I don't know	No	No		No	No	No	Yes	Lack of familiarity
109	41	Female	Ceará	NE	19	No	Yes	Yes	No	Yes	2	C	Yes	C	W	I don't know	W	I don't know	C	Yes	No	C	Yes	W	I don't know	C	C	I don't know	W	I don't know	D	C	Yes	W	W	I don't know	Yes	Yes	No answer	Yes	No	No	No	No answer
110	37	Female	São Paulo	SE	8	Yes	Yes	No	No	Yes	2	C	Yes	C	C	Yes	C	Yes	W	Yes	Yes	C	No	C	Yes	C	W	No	W	Yes	D	W	Yes	W	W	Yes	Yes	Yes	No answer	No	No	No	Yes	No answer
111	45	Female	Pernambuco	NE	10	No	Yes	No	No	No		C	Yes	C	W	No	W	I don't know	C	I don't know	Yes	W	No answer	C	Yes	W	C	I don't know	W	I don't know	D	W	I don't know	C	W	No	Yes	No		Yes	No	No	No	No answer
112	28	Female	São Paulo	SE	1	No	Yes	No	No	Yes	30	C	Yes	C	W	I don't know	W	I don't know	C	Yes	No	C	No answer	No response	I don't know	W	W	I don't know	W	I don't know	B	C	Yes	W	C	I don't know	No	No		No	No	No	Yes	No answer
113	61	Female	São Paulo	SE	20	Yes	No	Yes	Yes	Yes	30	C	Yes	C	W	Yes	W	Yes	W	I don't know	Yes	C	No	W	Yes	C	W	Yes	W	Yes	A	W	Yes	W	C	Yes	Yes	Yes	ESPGHAN	No	No	No	Yes	No answer
114	35	Male	Minas Gerais	SE	6	Yes	No	Yes	No	Yes	10	C	Yes	C	C	Yes	C	Yes	C	Yes	Yes	C	No	C	Yes	C	C	Yes	C	Yes	A	C	Yes	W	C	Yes	Yes	Yes	ESPGHAN	No	No	No	No	No answer
115	40	Male	Rio de Janeiro	SE	12	Yes	Yes	No	No	Yes	7	C	Yes	C	W	Yes	C	I don't know	C	Yes	No	W	Yes	C	Yes	W	C	I don't know	C	I don't know	B	W	I don't know	W	W	I don't know	Yes	No		Yes	No	No	No	No answer
116	29	Female	Rio de Janeiro	SE	3	Yes	No	Yes	No	Yes	5	C	Yes	C	C	Yes	C	Yes	W	Yes	No	C	No	W	Yes	C	C	Yes	W	Yes	D	C	Yes	W	W	I don't know	Yes	No		No	No	No	Yes	No answer
117	29	Female	Rio de Janeiro	SE	3	Yes	No	Yes	No	Yes	6	C	Yes	C	C	Yes	C	Yes	W	I don't know	Yes	W	No	C	I don't know	C	C	Yes	W	I don't know	D	C	Yes	W	C	Yes	No	Yes	ESPGHAN, BMJ	Yes	No	No	No	No answer
118	40	Female	Ceará	NE	15	No	Yes	Yes	No	Yes	2	C	I don't know	C	W	I don't know	W	I don't know	W	I don't know	No	C	No	W	I don't know	W	W	I don't know	W	I don't know	B	C	I don't know	W	W	I don't know	No	No		No	No	No	Yes	No answer
119	39	Male	Paraná	S	10	Yes	Yes	Yes	No	Yes	50	C	Yes	C	W	Yes	C	Yes	W	Yes	Yes	C	No	C	Yes	W	C	Yes	C	Yes	C	C	Yes	W	W	Yes	Yes	Yes	ESPGHAN	No	No	No	Yes	No answer
120	64	Female	Paraíba	NE	34	No	Yes	No	No	Yes	1	C	I don't know	C	C	I don't know	W	I don't know	W	I don't know	No	C	No	W	I don't know	C	W	I don't know	C	I don't know	D	C	I don't know	W	C	I don't know	No	No		No	No	No	Yes	No answer
121	52	Female	Rio Grande do Norte	NE	25	No	Yes	No	No	Yes	8	C	Yes	C	W	I don't know	C	Yes	W	I don't know	Yes	C	No	C	I don't know	W	W	Yes	C	I don't know	B	W	Yes	W	C	I don't know	Yes	No		Yes	No	No	No	No answer
122	60	Male	Pernambuco	NE	32	Yes	Yes	No	No	Yes	20	C	Yes	C	C	Yes	C	Yes	C	Yes	Yes	C	No answer	C	Yes	C	W	Yes	C	Yes	A	C	Yes	W	W	I don't know	Yes	Yes	No answer	No	No	No	Yes	No answer
123	55	Male	Espírito Santo	SE	30	Yes	Yes	Yes	No	Yes	2	C	Yes	C	W	I don't know	W	Yes	W	I don't know	Yes	C	No	C	I don't know	C	W	Yes	W	I don't know	B	W	I don't know	W	W	I don't know	No	No		Yes	No	No	No	No answer
124	40	Female	Minas Gerais	SE	15	Yes	No	No	Yes	No		C	Yes	C	W	I don't know	C	I don't know	C	Yes	No answer	No answer	Yes	C	I don't know	W	C	Yes	C	I don't know	D	C	Yes	W	W	I don't know	No	No		Yes	Yes	No	No	No answer
125	48	Female	Mato Grosso do Sul	CO	19	Yes	Yes	Yes	No	Yes	3	C	Yes	W	W	I don't know	W	Yes	C	Yes	Yes	C	No answer	C	I don't know	C	W	I don't know	C	Yes	B	C	I don't know	W	W	Yes	No	No		No	No	No	No	No answer
126	33	Male	Maranhão	NE	1	Yes	Yes	Yes	No	No		C	Yes	C	C	Yes	W	Yes	C	Yes	Yes	C	No	C	I don't know	C	W	Yes	C	Yes	B	C	Yes	C	W	Yes	No	No		Yes	No	No	No	No answer
127	59	Male	Paraná	S	31	Yes	Yes	No	No	Yes	1	C	I don't know	C	W	I don't know	W	I don't know	W	I don't know	No	No answer	Yes	No response	I don't know	C	C	I don't know	W	I don't know	A	C	I don't know	W	W	I don't know	No	No		No	No	No	No	No answer
128	53	Female	Pernambuco	NE	28	No	Yes	No	Yes	Yes	1	C	I don't know	C	C	No	C	I don't know	C	I don't know	Yes	C	No answer	C	I don't know	W	W	I don't know	W	I don't know	D	C	No	W	C	I don't know	No	No		Yes	No	No	No	No answer
129	36	Female	São Paulo	SE	4	No	Yes	Yes	No	Yes	2	C	Yes	C	C	Yes	C	Yes	C	Yes	Yes	C	No	C	Yes	W	C	Yes	W	Yes	A	C	Yes	W	W	Yes	Yes	Yes	NASPGHAN e ESPGHAN	Yes	No	No	No	No answer
130	43	Male	São Paulo	SE	15	No	No	Yes	No	No		C	Yes	C	C	Yes	W	I don't know	C	I don't know	Yes	C	No	C	I don't know	C	W	Yes	W	I don't know	B	C	I don't know	W	C	Yes	No	No		Yes	No	No	No	No answer
131	62	Male	Espírito Santo	SE	20	Yes	No	No	No	Yes	10	C	Yes	C	W	Yes	W	Yes	W	Yes	Yes	C	No	C	Yes	C	C	Yes	W	Yes	D	W	Yes	C	W	Yes	No	No		No	Yes	No	No	No answer
132	28	Male	São Paulo	SE	1	Yes	Yes	No	No	Yes		W	No	C	C	No	C	No	C	Yes	Yes	C	Yes	W	No	W	W	No	C	No	B	C	No	C	W	No	No	Yes	No answer	Yes	Yes	No	No	No answer
133	54	Female	Distrito Federal	CO	28	No	Yes	No	No	Yes	30	C	I don't know	C	C	I don't know	C	I don't know	C	I don't know	Yes	C	No	C	I don't know	C	C	I don't know	W	I don't know	D	C	I don't know	W	C	I don't know	No	No		No	No	No	Yes	No answer
134	30	Female	Ceará	NE	1	Yes	No	Yes	No	No		C	Yes	C	W	Yes	W	Yes	W	Yes	No	C	No	C	Yes	W	W	Yes	W	Yes	A	C	Yes	W	C	Yes	No	Yes	No answer	Yes	No	No	No	No answer
135	56	Male	Rio Grande do Norte	NE	30	Yes	Yes	No	No	No		C	I don't know	C	C	I don't know	W	I don't know	C	I don't know	Yes	C	No	C	No	W	C	No	W	No	D	C	No	W	C	No	No	No		No	No	No	Yes	No answer
136	40	Male	Ceará	NE	13	No	Yes	Yes	No	No		C	I don't know	C	C	I don't know	C	Yes	C	I don't know	Yes	C	No	C	Yes	W	W	Yes	W	I don't know	A	C	I don't know	W	C	I don't know	No	No		Yes	No	No	No	No answer
137	65	Female	Ceará	NE	30	Yes	No	Yes	No	Yes	8	C	I don't know	C	W	I don't know	C	I don't know	W	I don't know	Yes	C	No answer	No response	I don't know	W	C	I don't know	C	I don't know	B	C	I don't know	C	C	I don't know	No	No		No	No	No	Yes	No answer
138	29	Female	São Paulo	SE	0	No	Yes	Yes	No	Yes	3	C	Yes	C	W	No	C	I don't know	C	Yes	Yes	W	No	C	Yes	C	C	I don't know	W	I don't know	A	W	I don't know	W	C	I don't know	No	No		No	No	No	No	No answer
139	43	Female	Roraima	N	15	No	No	Yes	No	No		C	I don't know	C	W	I don't know	W	I don't know	W	I don't know	No	C	No	W	I don't know	W	C	I don't know	W	I don't know	D	C	I don't know	W	C	I don't know	No	No		No	No	No	Yes	No answer
140	55	Female	Pernambuco	NE	20	Yes	Yes	Yes	No	Yes	1	C	I don't know	C	C	I don't know	W	I don't know	W	I don't know	No	C	No	C	I don't know	W	C	I don't know	W	I don't know	A	C	I don't know	W	W	I don't know	No	No		Yes	No	No	No	No answer
141	28	Female	Bahia	NE	0	No	No	Yes	No	Yes	5	C	Yes	C	W	Yes	W	I don't know	W	I don't know	No	C	Yes	C	I don't know	W	C	I don't know	C	I don't know	C	C	I don't know	W	W	I don't know	No	No		No	No	No	No	No answer
142	68	Male	Acre	N	38	Yes	Yes	No	No	Yes	2	C	I don't know	C	W	I don't know	C	I don't know	W	I don't know	No	C	Yes	W	I don't know	C	W	I don't know	W	I don't know	B	W	I don't know	W	C	I don't know	No	No		Yes	No	No	No	No answer
143	51	Female	Minas Gerais	SE	25	No	Yes	Yes	No	Yes	1	C	I don't know	C	C	I don't know	W	I don't know	C	I don't know	No answer	C	Yes	C	I don't know	W	C	I don't know	W	I don't know	D	W	I don't know	W	W	I don't know	No	No		No	No	No	No	No answer
144	36	Female	Minas Gerais	SE	9	No	Yes	No	No	Yes	2	C	I don't know	C	W	I don't know	C	I don't know	W	I don't know	No	C	No	C	I don't know	W	W	I don't know	C	I don't know	A	C	I don't know	W	W	I don't know	Yes	No		No	No	No	No	No answer
145	34	Male	São Paulo	SE	6	Yes	Yes	Yes	Yes	Yes	2	C	Yes	C	C	Yes	W	I don't know	C	Yes	Yes	C	No	C	I don't know	W	C	Yes	C	Yes	B	C	Yes	W	W	Yes	Yes	Yes	ESPGHAN	No	No	No	Yes	No answer
146	61	Female	São Paulo	SE	35	No	Yes	Yes	No	Yes	2	W	I don't know	C	W	I don't know	C	I don't know	W	I don't know	No	C	No	W	I don't know	W	W	I don't know	W	I don't know	A	C	I don't know	W	C	I don't know	No	No		No	No	No	Yes	Lack of familiarity
147	42	Female	São Paulo	SE	17	Yes	No	No	Yes	Yes	2	C	I don't know	C	W	I don't know	C	I don't know	C	I don't know	Yes	C	No	W	I don't know	W	W	I don't know	W	I don't know	D	C	I don't know	W	C	I don't know	No	No		Yes	No	No	No	No answer
148	70	Female	Pará	N	36	No	Yes	No	No	No		W	Yes	C	W	I don't know	C	I don't know	W	I don't know	Yes	C	No	No response	I don't know	W	W	I don't know	W	I don't know	B	W	I don't know		C	I don't know	No	No		No	No	No	No	No answer
149	50	Female	Pernambuco	NE	20	No	Yes	Yes	Yes	No		C	Yes	C	W	I don't know	W	Yes	W	I don't know	No answer	C	No	C	I don't know	C	W	Yes	C	Yes	B	W	Yes	W	W	I don't know	No	Yes	No answer	No	No	No	Yes	No answer
150	58	Female	Rio Grande do Norte	NE	32	Yes	No	No	No	Yes	1	C	I don't know	C	W	I don't know	W	I don't know	W	I don't know	Yes	W	No	W	I don't know	C	C	I don't know	C	I don't know	A	W	I don't know	W	W	I don't know	No	No		Yes	No	No	No	No answer
151	33	Female	São Paulo	SE	6	Yes	Yes	No	No	Yes		C	Yes	C	W	Yes	C	I don't know	C	Yes	Yes	C	No	W	I don't know	C	W	Yes	W	Yes	B	C	Yes	W	C	Yes	Yes	Yes	No answer	No	No	No	No	No answer
152	68	Male	São Paulo	SE	42	Yes	Yes	No	No	Yes	2	C	I don't know	C	W	I don't know	C	I don't know	C	I don't know	Yes	C	No answer	C	I don't know	W	C	I don't know	C	Yes	A	C	Yes	W	W	I don't know	No	No		No	No	No	Yes	No answer
153	46	Female	Alagoas	NE	20	Yes	Yes	Yes	No	No		C	I don't know	C	W	I don't know	C	I don't know	W	I don't know	Yes	C	No	C	I don't know	W	W	No	W	No	D	W	No	W	W	I don't know	No	No		Yes	No	No	No	No answer
154	61	Female	Alagoas	NE	35	No	No	Yes	No	No		C	I don't know	C	W	I don't know	C	I don't know	W	I don't know	No	C	No answer	C	I don't know	W	W	I don't know	C	I don't know	A	W	I don't know	W	W	I don't know	No	No		No	No	No	Yes	Lack of familiarity
155	65	Male	Rio de Janeiro	SE	1	No	Yes	No	No	No		C	I don't know	C	W	I don't know	W	I don't know	C	I don't know	No answer	No answer	No answer	No response	No	C	C	I don't know	W	I don't know	A	C	I don't know	W	C	I don't know	No	No		No	Yes	No	No	No answer
156	46	Female	Minas Gerais	SE	21	Yes	Yes	No	No	No		C	I don't know	C	C	I don't know	C	I don't know	W	I don't know	Yes	C	No answer	C	I don't know	C	C	I don't know	W	I don't know	D	W	I don't know	W	C	I don't know	No	No		No	No	No	Yes	No answer
157	66	Male	Rio de Janeiro	SE	38	Yes	No	No	No	No		C	I don't know	C	C	I don't know	C	I don't know	C	I don't know	No answer	C	No answer	No response	I don't know	W	C	I don't know	W	I don't know	D	C	I don't know	W	C	I don't know	No	No		No	No	No	Yes	No answer
158	57	Female	Rio de Janeiro	SE	30	Yes	Yes	Yes	No	Yes	10	C	Yes	C	W	Yes	W	Yes	C	Yes	No	C	No	C	Yes	W	C	Yes	W	Yes	A	W	Yes	C	C	Yes	Yes	Yes	No answer	No	No	No	No	No answer
159	30	Male	Paraíba	NE	1	Yes	Yes	No	Yes	Yes	10	C	I don't know	C	C	I don't know	C	I don't know	C	I don't know	Yes	W	No	C	I don't know	C	W	I don't know	W	I don't know	B	C	I don't know	W	C	I don't know	No	Yes	No answer	No	No	No	No	No answer
160	41	Female	Rio de Janeiro	SE	12	Yes	No	No	No	Yes	3	C	Yes	C	C	I don't know	W	I don't know	W	Yes	No	C	No answer	No response	I don't know	W	C	Yes	W	I don't know	A	C	Yes	W	W	I don't know	No	No		Yes	No	No	No	No answer
161	35	Female	São Paulo	SE	2	No	Yes	Yes	No	Yes		C	Yes	C	C	Yes	W	Yes	C	I don't know	Yes	C	No	C	I don't know	W	W	I don't know	C	I don't know	B	C	Yes	W	C	Yes	Yes	No		No	No	No	No	No answer
162	32	Female	Minas Gerais	SE	1	No	Yes	Yes	No	No		C	Yes	C	C	I don't know	W	I don't know	C	I don't know	No	C	No answer	W	I don't know	W	W	I don't know	C	I don't know	D	W	I don't know	W	W	I don't know	No	Yes	NIAID	Yes	No	No	No	No answer
163	56	Female	Minas Gerais	SE	28	Yes	Yes	No	No	Yes	2	C	I don't know	C	W	I don't know	W	I don't know	W	I don't know	Yes	C	No	C	I don't know	C	W	I don't know	C	I don't know	B	C	I don't know	W	C	I don't know	No	No		No	No	No	No	No answer
164	54	Female	Bahia	NE	20	Yes	No	No	No	Yes	7	C	Yes	W	W	I don't know	C	Yes	C	Yes	Yes	C	No	C	Yes	W	C	I don't know	C	I don't know	A	C	Yes	C	C	I don't know	No	No		No	No	No	Yes	No answer
165	35	Female	Paraíba	NE	4	Yes	No	Yes	No	Yes	8	C	I don't know	C	W	I don't know	C	I don't know	C	I don't know	No	C	Yes	W	I don't know	W	C	I don't know	W	I don't know	A	C	I don't know	W	W	I don't know	No	No		No	No	No	Yes	No answer
166	27	Female	São Paulo	SE	1	No	No	Yes	No	Yes	10	C	I don't know	C	C	I don't know	W	I don't know	C	I don't know	Yes	C	No	C	I don't know	C	W	I don't know	W	I don't know	D	W	Yes	W	W	I don't know	No	No		No	No	No	Yes	No answer
167	45	Female	Santa Catarina	S	17	Yes	No	Yes	No	Yes	5	C	Yes	C	C	Yes	C	I don't know	C	I don't know	Yes	No answer	No	C	I don't know	C	C	I don't know	W	I don't know	A	C	Yes	W	C	I don't know	No	Yes	ESPGHAN	No	No	No	No	No answer
168	42	Male	São Paulo	SE	4	Yes	Yes	Yes	No	Yes	2	C	I don't know	C	W	I don't know	C	I don't know	W	I don't know	No	W	Yes	W	I don't know	W	W	I don't know	W	I don't know	D	W	I don't know	W	W	I don't know	Yes	No		No	No	No	Yes	No answer
169	57	Male	São Paulo	SE	31	Yes	Yes	No	No	Yes	4	C	Yes	C	C	Yes	C	I don't know	W	Yes	Yes	C	No	C	I don't know	C	C	I don't know	W	Yes	D	C	Yes	W	W	Yes	No	Yes	ESPGHAN	No	No	No	No	No answer
170	50	Female	Minas Gerais	SE	25	No	Yes	Yes	No	Yes	2	C	No	C	W	I don't know	W	I don't know	C	I don't know	Yes	C	No	W	I don't know	W	C	I don't know	W	I don't know	A	C	I don't know	W	C	I don't know	No	No		No	No	Yes	No	No answer
171	58	Male	São Paulo	SE	31	Yes	Yes	Yes	No	Yes	3	C	Yes	C	C	Yes	C	I don't know	W	Yes	Yes	C	No	C	I don't know	W	C	I don't know	W	Yes	D	C	Yes	W	W	Yes	No	Yes	ESPGHAN	No	No	No	No	No answer
172	35	Female	Espírito Santo	SE	10	Yes	Yes	Yes	Yes	Yes	2	C	Yes	C	C	Yes	W	Yes	C	I don't know	Yes	C	No answer	W	I don't know	W	W	I don't know	W	Yes	D	C	Yes	W	W	I don't know	Yes	No		No	No	Yes	No	No answer
173	27	Female	Tocantins	N	2	Yes	Yes	Yes	Yes	Yes	2	C	I don't know	C	C	I don't know	C	I don't know	W	I don't know	No	C	No	C	I don't know	C	C	I don't know	C	I don't know	A	C	I don't know	W	C	I don't know	Yes	No		No	No	No	No	No answer
174	29	Male	Rio Grande do Sul	S	2	Yes	No	Yes	No	Yes	1	C	Yes	C	W	I don't know	C	Yes	C	Yes	Yes	C	No	C	Yes	C	W	I don't know	W	I don't know	A	C	Yes	W	C	I don't know	No	Yes	No answer	No	No	No	No	No answer
175	33	Female	Ceará	NE	5	Yes	Yes	No	No	Yes	1	C	Yes	C	C	Yes	C	Yes	W	I don't know	Yes	C	No answer	C	I don't know	C	W	I don't know	W	Yes	A	W	Yes	W	W	Yes	No	No		Yes	No	No	No	No answer
176	59	Male	Santa Catarina	S	32	No	Yes	Yes	No	No		C	I don't know	C	W	I don't know	C	I don't know	W	I don't know	Yes	C	No	C	I don't know	W	C	I don't know	W	Yes	D	W	Yes	W	C	Yes	No	No		No	No	No	Yes	No answer
177	60	Male	Rio de Janeiro	SE	30	Yes	Yes	Yes	No	No		W	Yes	C	W	Yes	C	I don't know	W	I don't know	No	C	Yes	C	I don't know	W	C	I don't know	W	I don't know	D	C	I don't know	W	W	I don't know	Yes	Yes	No answer	No	No	No	No	No answer
178	34	Female	São Paulo	SE	1	Yes	Yes	Yes	Yes	Yes	4	C	Yes	C	C	Yes	C	I don't know	C	Yes	No	C	No	W	I don't know	C	W	I don't know	W	I don't know	D	C	Yes	W	C	I don't know	No	No		No	No	No	Yes	No answer
179	60	Female	São Paulo	SE	30	Yes	Yes	Yes	No	Yes	1	C	Yes	C	W	I don't know	C	Yes	W	Yes	No	C	Yes	C	No	W	C	Yes	W	Yes	D	C	Yes	W	W	Yes	Yes	No		Yes	No	No	No	No answer
180	55	Female	Rio de Janeiro	SE	28	Yes	Yes	Yes	No	Yes		C	I don't know	C	C	Yes	C	Yes	C	Yes	Yes	No answer	No	C	I don't know	C	W	I don't know	W	Yes	A	C	Yes	W	W	I don't know	No	Yes	NASPGHAN	No	No	No	Yes	No answer
181	28	Female	Rio de Janeiro	SE	3	Yes	No	No	No	No		C	Yes	C	C	I don't know	W	I don't know	W	I don't know	No	W	No	No response	I don't know	W	W	I don't know	W	I don't know	B	C	I don't know	W	W	I don't know	No	No		No	No	No	Yes	Lack of awareness
182	25	Male	Pernambuco	NE	0	No	No	Yes	No	Yes	3	C	Yes	C	W	I don't know	W	I don't know	W	I don't know	No	W	No	C	I don't know	W	C	I don't know	W	I don't know	D	C	Yes	W	C	I don't know	No	No		Yes	No	No	No	No answer
183	28	Female	Rio Grande do Sul	S	0	No	No	Yes	No	Yes		C	Yes	C	W	Yes	W	I don't know	C	I don't know	No	C	No	C	I don't know	C	C	I don't know	W	I don't know	D	W	I don't know	W	W	I don't know	No	No		No	No	Yes	No	No answer
184	28	Female	Rio Grande do Sul	S	0	No	No	Yes	No	Yes	2	C	Yes	C	W	Yes	W	I don't know	C	I don't know	No	C	No	C	I don't know	C	C	I don't know	W	I don't know	A	C	I don't know	W	C	I don't know	No	No		No	No	No	Yes	No answer
185	55	Female	Alagoas	NE	30	Yes	Yes	No	No	Yes	1	W	I don't know	C	W	Yes	C	I don't know	C	Yes	No	C	Yes	C	I don't know	W	W	I don't know	W	I don't know	A	W	I don't know	W	W	I don't know	No	No		No	No	No	No	No answer
186	45	Female	Amazonas	N	15	No	No	Yes	No	Yes	3	C	I don't know	W	C	I don't know	W	I don't know	W	I don't know	No answer	C	No	C	I don't know	W	W	I don't know	W	I don't know	B	W	I don't know	W	W	I don't know	No	No		Yes	No	No	No	No answer
187	30	Male	Minas Gerais	SE	4	No	Yes	No	No	Yes	18	C	Yes	C	C	I don't know	C	Yes	C	I don't know	No	C	Yes	W	I don't know	W	C	Yes	W	Yes	A	C	Yes	W	W	I don't know	No	No		Yes	No	No	No	No answer
188	30	Female	Santa Catarina	S	1	Yes	No	Yes	Yes	No		C	Yes	C	C	I don't know	W	I don't know	W	Yes	No answer	No answer	Yes	No response	I don't know	W	W	I don't know	W	I don't know	D	W	Yes	W	W	I don't know	No	Yes	No answer	Yes	No	No	No	No answer
189	36	Female	Pará	N	1	Yes	No	Yes	No	Yes	20	W	I don't know	C	W	I don't know	C	I don't know	C	I don't know	No	C	No	W	I don't know	W	W	I don't know	W	I don't know	A	C	I don't know	W	W	I don't know	Yes	No		No	No	No	No	No answer
190	50	Female	Distrito Federal	CO	16	No	Yes	No	No	Yes	4	C	Yes	C	W	I don't know	C	Yes	W	Yes	No answer	C	Yes	W	Yes	W	W	Yes	C	Yes	A	W	Yes	W	W	Yes	Yes	Yes	No answer	Yes	No	No	No	No answer
191	40	Male	São Paulo	SE	12	No	Yes	No	No	Yes	5	W	I don't know	C	W	I don't know	C	I don't know	C	I don't know	No	W	Yes	C	I don't know	W	W	I don't know	C	Yes	B	W	Yes	W	W	Yes	Yes	No		Yes	No	No	No	No answer
192	45	Female	Paraíba	NE	10	Yes	Yes	No	No	Yes	10	C	I don't know	C	W	Yes	W	I don't know	C	Yes	No	C	Yes	C	I don't know	W	W	I don't know	W	I don't know	B	W	Yes	W	W	I don't know	Yes	No		Yes	No	No	No	No answer
193	28	Female	Minas Gerais	SE	1	Yes	No	Yes	No	Yes	3	C	Yes	C	W	Yes	C	I don't know	C	Yes	No	W	Yes	C	I don't know	W	C	I don't know	W	Yes	B	C	I don't know	W	C	I don't know	Yes	No		Yes	No	No	No	No answer
194	47	Female	São Paulo	SE	17	Yes	No	No	No	Yes	3	W	I don't know	C	W	I don't know	C	I don't know	W	I don't know	No answer	No answer	Yes	C	I don't know	W	W	I don't know	C	I don't know	B	C	I don't know	W	C	I don't know	No	No		Yes	No	No	Yes	Lack of awareness
195	32	Male	Rio de Janeiro	SE	3	Yes	Yes	No	No	Yes	5	W	I don't know	C	W	I don't know	W	I don't know	C	Yes	No answer	No answer	Yes	W	I don't know	W	C	Yes	C	I don't know	B	C	Yes	W	C	I don't know	No	No		Yes	No	No	No	No answer
196	31	Female	São Paulo	SE	7	No	No	No	Yes	No		W	Yes	C	W	I don't know	W	I don't know	W	No	Yes	C	No	C	I don't know	W	W	Yes	W	No	A	W	Yes	W	W	I don't know	No	No		No	No	No	Yes	No answer
197	34	Male	Minas Gerais	SE	2	No	Yes	Yes	No	Yes	5	C	I don't know	C	W	I don't know	W	I don't know	W	I don't know	No	C	Yes	W	I don't know	W	C	I don't know	W	I don't know	A	W	I don't know	W	C	I don't know	No	No		Yes	No	No	No	No answer
198	35	Female	São Paulo	SE	7	No	Yes	No	No	Yes		C	I don't know	C	C	I don't know	C	I don't know	W	I don't know	No answer	C	No	C	I don't know	W	C	I don't know	W	I don't know	B	C	I don't know	W	C	I don't know	No	No		No	No	No	Yes	No answer
199	43	Male	Piauí	NE	15	Yes	Yes	Yes	No	Yes	8	C	Yes	C	W	I don't know	W	No	W	I don't know	No answer	C	No answer	C	I don't know	W	W	I don't know	W	No	D	C	Yes	W	W	I don't know	No	No		No	No	No	Yes	Lack of familiarity
200	32	Female	Rio de Janeiro	SE	1	No	Yes	Yes	No	No		C	Yes	C	W	Yes	C	I don't know	W	I don't know	No	C	No	W	I don't know	W	W	Yes	W	I don't know	D	C	I don't know	W	C	I don't know	Yes	No		Yes	No	No	No	No answer
201	37	Female	Piauí	NE	7	No	Yes	No	No	Yes	3	C	I don't know	C	W	I don't know	C	I don't know	W	Yes	No	C	Yes	W	I don't know	W	W	I don't know	C	I don't know	B	C	I don't know	W	W	I don't know	No	No		No	No	No	Yes	No answer
202	36	Female	São Paulo	SE	7	Yes	Yes	No	No	No		C	I don't know	C	C	I don't know	C	I don't know	C	I don't know	Yes	C	No	C	I don't know	W	C	I don't know	W	I don't know	D	W	I don't know	W	W	I don't know	No	No		No	No	No	Yes	No answer
203	29	Female	Distrito Federal	CO	3	No	Yes	No	No	Yes	5	C	I don't know	C	C	I don't know	C	I don't know	C	I don't know	No	C	Yes	W	I don't know	W	C	I don't know	W	I don't know	D	C	I don't know	W	C	I don't know	No	No		No	No	No	No	No answer
204	28	Female	Pernambuco	NE	0	No	Yes	Yes	No	Yes	10	C	Yes	C	W	I don't know	C	I don't know	C	I don't know	Yes	C	No	C	Yes	W	C	Yes	W	I don't know	D	C	Yes	W	C	I don't know	No	No		Yes	No	No	No	No answer
205	30	Female	Ceará	NE	3	Yes	Yes	Yes	No	Yes	4	C	Yes	C	C	Yes	C	Yes	C	Yes	Yes	C	No	C	Yes	C	C	Yes	W	I don't know	D	W	Yes	W	W	Yes	Yes	Yes	DRACMA	Yes	No	No	No	No answer
206	54	Female	Minas Gerais	SE	25	Yes	Yes	No	No	No		W	I don't know	C	C	I don't know	C	I don't know	W	I don't know	No	C	Yes	C	No	W	C	I don't know	W	I don't know	A	C	I don't know	W	C	I don't know	No	No		No	No	No	Yes	No answer
207	28	Female	São Paulo	SE	1	No	No	Yes	No	No		W	I don't know	C	C	I don't know	W	I don't know	W	I don't know	Yes	C	No	No response	I don't know	W	W	Yes	C	Yes	B	W	I don't know	W	W	Yes	No	Yes	No answer	No	No	No	Yes	No answer
208	37	Female	Rio Grande do Sul	S	9	Yes	No	No	No	No		C	I don't know	C	C	I don't know	W	I don't know	W	I don't know	Yes	C	No answer	W	I don't know	W	W	I don't know	W	I don't know	A	C	I don't know	W	W	I don't know	No	No		No	No	No	No	No answer
209	48	Male	São Paulo	SE	19	No	Yes	No	No	No		C	I don't know	C	C	I don't know	C	I don't know	W	I don't know	Yes	C	No	C	I don't know	W	C	I don't know	W	I don't know	D	C	I don't know	W	W	I don't know	No	No		No	No	No	Yes	Lack of familiarity
210	33	Female	Bahia	NE	1	No	Yes	Yes	No	Yes	5	C	Yes	C	C	Yes	W	Yes	C	Yes	No	No answer	No answer	C	Yes	C	C	Yes	C	Yes	A	C	Yes	W	C	Yes	Yes	Yes	ESPGHAN	No	No	No	Yes	No answer
211	32	Female	Ceará	NE	8	No	No	Yes	No	Yes	1	W	I don't know	C	C	Yes	C	I don't know	C	Yes	Yes	W	No	C	I don't know	C	C	I don't know	W	Yes	A	C	Yes	W	W	Yes	No	No		Yes	No	No	No	No answer
212	36	Female	Ceará	NE	7	No	Yes	No	No	Yes	1	C	I don't know	C	C	I don't know	C	I don't know	W	I don't know	Yes	C	No	C	I don't know	C	C	I don't know	C	Yes	D	C	Yes		C	I don't know	Yes	No		Yes	No	Yes	No	No answer
213	28	Female	Minas Gerais	SE	1	No	Yes	Yes	No	Yes	5	C	Yes	C	W	I don't know	W	I don't know	W	I don't know	Yes	C	Yes	No response	I don't know	W	W	Yes	C	I don't know	B	C	I don't know	W	W	I don't know	Yes	No		No	No	No	Yes	No answer
214	35	Male	Mato Grosso do Sul	CO	3	No	Yes	Yes	No	No		C	Yes	C	W	Yes	C	Yes	W	Yes	Yes	C	No answer	C	Yes	W	C	Yes	W	Yes	B	C	Yes	C	C	Yes	Yes	Yes	No answer	No	No	No	No	No answer
215	54	Female	Rio de Janeiro	SE	32	Yes	Yes	Yes	No	Yes		C	Yes	C	W	I don't know	C	I don't know	C	Yes	Yes	C	No answer	No response	I don't know	W	W	Yes	W	Yes	D	W	Yes	W	W	I don't know	No	No		No	No	No	Yes	No answer
216	59	Male	São Paulo	SE	32	Yes	Yes	Yes	No	Yes	10	C	I don't know	C	C	Yes	C	I don't know	W	Yes	Yes	W	No	W	Yes	C	C	Yes	W	Yes	D	C	Yes	W	W	Yes	No	Yes	ESPGHAN	No	No	No	Yes	No answer
217	46	Female	Rio de Janeiro	SE	15	No	Yes	No	No	Yes	2	C	I don't know	C	W	I don't know	C	Yes	W	I don't know	Yes	C	No answer	C	I don't know	W	W	Yes	W	I don't know	D	C	Yes	W	W	I don't know	No	No		No	No	No	Yes	No answer
218	52	Female	Minas Gerais	SE	20	No	Yes	Yes	No	No		C	I don't know	C	W	I don't know	C	I don't know	W	I don't know	No answer	No answer	No answer	No response	I don't know	C	C	I don't know	W	I don't know	D	W	I don't know	W	W	I don't know	No	No		No	No	No	No	No answer
219	40	Male	Pará	N	2	Yes	Yes	Yes	No	Yes	5	C	I don't know	C	W	I don't know	W	I don't know	W	I don't know	Yes	C	No	W	I don't know	W	W	I don't know	W	I don't know	D	C	I don't know	W	W	I don't know	No	No		Yes	No	No	Yes	No answer
220	35	Female	Pernambuco	NE	0	No	Yes	No	No	Yes	1	C	Yes	C	W	I don't know	C	Yes	C	I don't know	No	C	No	C	I don't know	W	C	I don't know	W	I don't know	D	C	I don't know	W	C	I don't know	No	No		No	No	No	Yes	Lack of awareness
221	30	Female	Minas Gerais	SE	2	Yes	Yes	Yes	No	Yes	10	C	Yes	C	W	I don't know	W	I don't know	C	Yes	No answer	No answer	Yes	C	I don't know	W	W	I don't know	W	I don't know	D	C	Yes	W	W	I don't know	Yes	No		Yes	No	No	No	No answer
222	47	Male	Rio Grande do Norte	NE	17	Yes	Yes	Yes	No	Yes	10	C	I don't know	C	C	I don't know	W	I don't know	C	Yes	No answer	No answer	Yes	No response	No	W	W	I don't know	W	I don't know	D	C	Yes	W	C	I don't know	No	No		Yes	No	No	No	No answer
223	50	Male	Rio Grande do Norte	NE	21	Yes	Yes	No	No	No		C	Yes	C	W	Yes	C	I don't know	C	Yes	No	W	Yes	C	Yes	W	C	I don't know	W	Yes	D	C	Yes	W	W	I don't know	Yes	No		No	Yes	No	No	No answer
224	39	Female	Bahia	NE	5	Yes	No	No	No	Yes	3	C	I don't know	C	C	I don't know	C	I don't know	C	I don't know	Yes	C	No	C	I don't know	C	C	Yes	C	I don't know	D	C	I don't know	W	C	I don't know	Yes	No		Yes	No	No	No	No answer
225	31	Female	Sergipe	NE	0	Yes	Yes	Yes	No	Yes	1	C	Yes	C	C	Yes	C	Yes	C	Yes	Yes	C	No	C	Yes	W	W	Yes	C	Yes	A	C	Yes	W	C	Yes	Yes	No		Yes	No	No	No	No answer
226	34	Female	Rio Grande do Norte	NE	8	No	No	No	Yes	No		W	I don't know	C	W	I don't know	C	I don't know	W	I don't know	No answer	C	No answer	No response	I don't know	W	W	I don't know	W	I don't know	D	W	I don't know	W	W	I don't know	No	No		No	No	No	Yes	Lack of familiarity
227	34	Female	Minas Gerais	SE	5	Yes	Yes	Yes	No	Yes	7	C	Yes	C	C	Yes	C	Yes	W	No	Yes	C	No	C	Yes	W	C	Yes	W	I don't know	C	C	Yes	W	C	I don't know	Yes	Yes	NIAID, BMJ	Yes	No	No	No	No answer
228	47	Female	Rio Grande do Sul	S	20	Yes	No	Yes	Yes	Yes	1	C	I don't know	C	W	I don't know	C	I don't know	W	I don't know	Yes	C	No	C	I don't know	C	W	I don't know	W	I don't know	B	W	I don't know	W	W	I don't know	No	No		No	No	No	Yes	Desconhecimento
229	43	Female	Rio de Janeiro	SE	18	No	Yes	Yes	No	No		W	I don't know	C	W	I don't know	W	I don't know	C	I don't know	Yes	C	No	W	I don't know	C	W	I don't know	W	I don't know	B	W	I don't know	W	W	I don't know	No	No		No	No	No	Yes	Lack of awareness and familiarity
230	45	Female	São Paulo	SE	20	No	No	Yes	No	No		C	Yes	C	C	I don't know	W	I don't know	C	I don't know	No	C	Yes	W	I don't know	W	W	I don't know	C	I don't know	B	C	I don't know	W	W	I don't know	No	No		Yes	No	No	No	No answer
231	50	Female	Bahia	NE	23	No	No	Yes	No	Yes	1	C	Yes	C	W	I don't know	W	I don't know	C	I don't know	Yes	C	No answer	W	I don't know	W	C	I don't know	W	Yes	D	W	Yes	W	W	No	No	No		No	No	No	Yes	No answer
232	30	Female	Paraná	S	4	No	No	Yes	No	No		C	I don't know	C	W	Yes	W	I don't know	C	Yes	No	C	No	C	I don't know	W	W	I don't know	W	I don't know	A	W	Yes	W	C	I don't know	No	Yes	ESPGHAN	No	No	No	Yes	No answer
233	40	Female	Espírito Santo	SE	12	No	No	Yes	No	Yes	10	C	Yes	C	W	Yes	W	No	C	I don't know	No	C	No	W	I don't know	W	W	I don't know	C	I don't know	B	W	I don't know	W	W	I don't know	No	No		Yes	No	No	No	No answer
234	35	Female	Goiás	CO	5	Yes	Yes	Yes	Yes	Yes	2	C	Yes	C	W	Yes	C	Yes	W	I don't know	No answer	W	No answer	W	I don't know	W	C	I don't know	W	I don't know	A	W	I don't know	W	W	I don't know	No	No		Yes	No	Yes	No	No answer
235	37	Female	Paraná	S	12	No	No	Yes	No	Yes	1	C	I don't know	C	W	No	C	I don't know	W	I don't know	Yes	W	No answer	C	I don't know	W	W	I don't know	C	I don't know	C	C	I don't know	W	W	I don't know	No	No		No	No	Yes	No	No answer
236	57	Female	Minas Gerais	SE	30	Yes	Yes	Yes	No	Yes	8	W	I don't know	C	W	Yes	W	Yes	W	Yes	Yes	C	No	C	Yes	C	C	Yes	C	Yes	A	C	Yes	W	W	Yes	Yes	Yes	ESPGHAN	No	No	No	Yes	No answer
237	39	Female	Pernambuco	NE	10	Yes	No	No	Yes	Yes	2	C	Yes	C	C	I don't know	C	I don't know	C	I don't know	Yes	W	No	C	I don't know	C	C	I don't know	C	I don't know	A	C	Yes	W	W	Yes	No	No		No	No	No	Yes	Lack of awareness
238	33	Female	Rio de Janeiro	SE	7	No	Yes	Yes	No	Yes	0	C	I don't know	C	C	I don't know	C	I don't know	C	I don't know	Yes	W	No	W	I don't know	C	C	I don't know	W	I don't know	A	C	I don't know	C	C	I don't know	No	No		Yes	No	No	No	No answer
239	42	Female	Minas Gerais	SE	15	No	Yes	No	No	Yes	3	C	Yes	C	W	Yes	C	I don't know	C	I don't know	Yes	C	No	C	Yes	W	C	Yes	C	Yes	A	C	Yes	W	C	I don't know	Yes	Yes	DRACMA	No	No	Yes	Yes	No answer
240	29	Female	Mato Grosso	CO	1	No	Yes	No	No	Yes	3	C	Yes	C	W	I don't know	C	I don't know	W	I don't know	Yes	W	No	C	I don't know	C	W	I don't know	W	I don't know	A	W	I don't know	W	W	I don't know	No	No		Yes	No	No	No	No answer
241	70	Male	Rio Grande do Sul	S	20	Yes	No	No	No	Yes	2	C	I don't know	C	C	I don't know	W	I don't know	C	I don't know	No	C	Yes	No response	I don't know	W	W	I don't know	W	I don't know	D	C	I don't know	W	W	I don't know	No	No		Yes	No	No	No	No answer
242	48	Female	Espírito Santo	SE	23	Yes	Yes	Yes	No	Yes	10	C	Yes	C	C	Yes	C	Yes	C	Yes	Yes	C	No answer	W	Yes	W	W	Yes	C	Yes	A	C	Yes	W	C	Yes	No	Yes	No answer	Yes	No	No	No	No answer
243	27	Female	São Paulo	SE	0	No	No	Yes	No	Yes	4	C	Yes	W	W	Yes	W	Yes	C	Yes	Yes	W	No answer	W	I don't know	C	W	Yes	W	No	D	C	Yes	W	W	I don't know	No	No		Yes	No	No	No	No answer
244	30	Female	Minas Gerais	SE	0	No	No	Yes	No	No		C	I don't know	C	W	I don't know	C	I don't know	W	I don't know	Yes	No answer	No answer	No response	I don't know	C	W	I don't know	C	I don't know	B	W	I don't know	W	W	I don't know	No	No		Yes	No	No	No	No answer
245	57	Female	Bahia	NE	30	No	Yes	Yes	Yes	No		C	No	C	W	No	W	I don't know	C	I don't know	No answer	C	No answer	No response	I don't know	C	C	I don't know	W	I don't know	A	C	I don't know	W	W	I don't know	No	No		No	No	No	Yes	Lack of familiarity
246	40	Male	Pernambuco	NE	10	No	Yes	Yes	No	No		C	I don't know	C	W	Yes	C	I don't know	W	I don't know	Yes	C	No	W	I don't know	C	W	Yes	W	Yes	A	C	No	W	C	Yes	No	No		Yes	No	No	No	No answer
247	30	Female	Goiás	CO	2	Yes	No	No	No	Yes	5	C	I don't know	C	W	I don't know	C	Yes	C	Yes	Yes	C	No	W	Yes	C	C	I don't know	W	I don't know	D	C	Yes	W	C	Yes	Yes	No		No	No	Yes	No	No answer
248	58	Female	Amazonas	N	30	No	Yes	Yes	No	No		C	Yes	C	C	I don't know	W	Yes	W	I don't know	No	No answer	Yes	C	I don't know	W	C	I don't know	W	I don't know	D	W	I don't know	W	W	I don't know	No	No		Yes	No	No	No	No answer
249	61	Female	Ceará	NE		No	No	Yes	No	No		C	I don't know	C	W	I don't know	C	I don't know	W	I don't know	No answer	No answer	No answer	No response	I don't know	W	C	I don't know	W	I don't know	D	C	Yes	W	W	I don't know	No	No		Yes	No	No	No	No answer
250	32	Female	Amazonas	N	1	No	Yes	No	No	Yes	1	C	Yes	C	C	Yes	C	Yes	C	Yes	Yes	C	No	C	I don't know	W	W	Yes	W	I don't know	D	W	Yes	W	W	I don't know	No	No		Yes	No	No	No	No answer
251	45	Female	Minas Gerais	SE	13	Yes	No	No	No	No		W	I don't know	C	W	I don't know	W	I don't know	C	I don't know	No	No answer	No answer	No response	I don't know	W	W	I don't know	W	I don't know	D	C	I don't know	W	W	I don't know	No	No		Yes	No	No	No	No answer
252	40	Female	Ceará	NE	10	Yes	Yes	No	No	No		C	Yes	C	W	Yes	C	Yes	C	Yes	No	W	Yes	C	I don't know	W	W	I don't know	W	I don't know	D	C	Yes	W	W	I don't know	No	No		Yes	No	No	No	No answer
253	29	Female	Bahia	NE	2	Yes	Yes	No	No	No		C	I don't know	C	W	Yes	C	Yes	C	I don't know	No	W	Yes	C	Yes	W	C	Yes	W	I don't know	D	W	I don't know	W	W	I don't know	No	No		Yes	No	No	No	No answer
254	37	Male	Minas Gerais	SE	8	No	No	Yes	No	No		C	I don't know	C	C	I don't know	C	I don't know	C	I don't know	No answer	W	Yes	No response	I don't know	W	W	I don't know	W	I don't know	D	C	I don't know	C	C	I don't know	No	No		No	No	No	Yes	I agree with guidelines
255	37	Female	Sergipe	NE	12	Yes	Yes	Yes	No	Yes	80	C	Yes	C	C	Yes	C	Yes	C	Yes	Yes	C	No	C	Yes	W	C	Yes	C	Yes	B	C	Yes	W	C	Yes	Yes	Yes	ESPGHAN, BMJ	Yes	No	No	No	No answer
256	50	Male	Minas Gerais	SE	22	Yes	Yes	Yes	Yes	Yes	10	C	I don't know	C	C	I don't know	W	I don't know	W	I don't know	Yes	C	No	W	I don't know	W	C	I don't know	W	I don't know	A	C	I don't know	W	W	I don't know	No	No		No	No	No	Yes	I agree with guidelines
257	52	Female	São Paulo	SE	20	Yes	Yes	Yes	Yes	Yes	10	C	Yes	C	W	Yes	W	Yes	W	I don't know	Yes	C	No	No response	No	W	C	I don't know	C	Yes	B	C	Yes	W	C	I don't know	Yes	No		Yes	No	No	No	No answer
258	64	Male	Rio de Janeiro	SE	40	Yes	Yes	No	No	Yes	15	C	Yes	C	C	Yes	C	Yes	W	I don't know	Yes	C	No answer	C	I don't know	C	W	I don't know	W	Yes	B	W	Yes	W	W	Yes	No	No		Yes	No	No	Yes	Lack of familiarity
259	63	Male	Rio Grande do Sul	S	34	Yes	Yes	Yes	Yes	Yes	1	C	I don't know	W	C	I don't know	W	I don't know	C	I don't know	No	W	Yes	W	I don't know	W	C	I don't know	W	I don't know	B	W	I don't know	W	W	I don't know	No	Yes	ESPGHAN	No	Yes	No	No	No answer
260	28	Male	São Paulo	SE	1	Yes	Yes	Yes	No	Yes	1	C	Yes	C	C	Yes	C	Yes	C	I don't know	No	C	Yes	C	I don't know	C	C	I don't know	W	I don't know	A	C	Yes	W	W	I don't know	No	No		No	No	Yes	No	No answer
261	30	Female	Ceará	NE	5	Yes	No	Yes	No	Yes	5	C	Yes	C	W	Yes	W	Yes	C	I don't know	Yes	C	No	C	I don't know	C	C	Yes	W	Yes	B	C	I don't know	W	W	I don't know	No	Yes	No answer	No	No	No	Yes	No answer
262	31	Female	Rio de Janeiro	SE	3	Yes	Yes	Yes	Yes	Yes	3	C	Yes	C	W	Yes	W	I don't know	C	I don't know	No	W	No	W	Yes	W	C	I don't know	W	Yes	D	C	Yes	W	C	I don't know	No	No		No	No	No	Yes	I agree with guidelines
263	49	Female	Piauí	NE	5	No	Yes	No	Yes	No		C	I don't know	C	W	I don't know	C	I don't know	W	I don't know	No	C	No	C	I don't know	W	W	I don't know	C	I don't know	B	C	I don't know	W	W	I don't know	No	No		Yes	No	No	No	No answer
264	25	Male	São Paulo	SE	0	No	No	Yes	No	No		C	I don't know	C	C	I don't know	W	I don't know	W	I don't know	Yes	C	No	C	I don't know	C	W	I don't know	W	I don't know	B	C	I don't know	W	W	I don't know	No	No		Yes	No	No	No	No answer
265	38	Male	Espírito Santo	SE	9	Yes	No	Yes	No	Yes	5	C	Yes	C	W	I don't know	C	I don't know	C	I don't know	No	W	No	C	I don't know	C	C	I don't know	W	Yes	D	C	Yes	W	W	Yes	Yes	No		Yes	No	No	No	No answer
266	51	Female	Rondônia	N	20	No	No	Yes	No	No		W	I don't know	C	W	I don't know	W	I don't know	W	I don't know	Yes	C	No	W	I don't know	C	W	I don't know	W	I don't know	D	C	I don't know	W	W	I don't know	No	No		Yes	No	No	No	No answer
267	42	Female	Sergipe	NE	15	No	No	Yes	No	No		C	I don't know	C	C	I don't know	C	I don't know	C	I don't know	Yes	C	No	No response	I don't know	W	C	I don't know	C	I don't know	A	C	I don't know	C	C	I don't know	Yes	Yes	ESPGHAN	Yes	No	No	No	No answer
268	50	Female	Mato Grosso	CO	24	Yes	Yes	No	No	Yes	1	C	I don't know	C	W	I don't know	C	I don't know	C	I don't know	No answer	No answer	No answer	C	I don't know	W	C	I don't know	W	I don't know	A	C	I don't know	W	C	I don't know	No	No		No	No	No	Yes	Lack of awareness
269	31	Female	Ceará	NE	1	Yes	No	Yes	No	Yes	3	C	Yes	C	W	I don't know	W	Yes	C	Yes	No	C	No	W	Yes	W	C	Yes	C	Yes	A	C	Yes	W	W	Yes	Yes	No		No	No	Yes	No	No answer
270	37	Female	São Paulo	SE	10	Yes	No	Yes	No	Yes	2	C	Yes	C	C	I don't know	C	Yes	C	Yes	Yes	C	No	C	Yes	C	C	Yes	W	I don't know	D	C	Yes	W	C	Yes	No	No		No	Yes	No	No	No answer
271	33	Male	Pernambuco	NE	7	No	No	Yes	No	Yes	6	C	I don't know	C	W	I don't know	W	I don't know	W	I don't know	No	C	Yes	C	I don't know	W	C	I don't know	W	I don't know	D	C	I don't know	W	W	I don't know	No	No		Yes	No	No	No	No answer
272	30	Female	Distrito Federal	CO	10	Yes	No	No	No	No		W	I don't know	C	C	I don't know	C	I don't know	W	I don't know	No answer	No answer	No answer	No response	I don't know	C	C	I don't know	W	Yes	B	C	I don't know	W	W	I don't know	No	No		Yes	No	No	No	No answer
273	48	Female	Minas Gerais	SE	27	Yes	Yes	Yes	No	Yes	7	C	Yes	C	W	Yes	W	I don't know	W	I don't know	No	W	Yes	W	I don't know	W	C	I don't know	W	Yes	B	C	No	W	C	I don't know	Yes	No		No	Yes	No	No	No answer
274	29	Female	Bahia	NE	0	No	Yes	Yes	No	Yes	1	C	I don't know	C	W	I don't know	C	I don't know	W	I don't know	Yes	C	No	No response	I don't know	W	W	I don't know	C	I don't know	A	W	I don't know	W	C	I don't know	No	No		No	No	No	Yes	Lack of familiarity
275	52	Female	Ceará	NE	10	No	Yes	No	No	No		C	Yes	C	W	Yes	C	I don't know	W	I don't know	No	C	No	C	Yes	W	W	I don't know	W	I don't know	B	C	Yes	W	W	Yes	No	No		No	No	No	Yes	Lack of familiarity
276	29	Female	Bahia	NE	0	Yes	Yes	Yes	Yes	No		C	I don't know	C	W	I don't know	W	I don't know	W	I don't know	No	C	Yes	W	I don't know	C	C	I don't know	W	I don't know	B	C	Yes	W	C	I don't know	No	No		No	No	Yes	No	No answer
277	30	Male	São Paulo	SE	2	No	No	Yes	No	Yes	30	C	No	C	C	I don't know	C	Yes	C	Yes	Yes	C	No	W	Yes	C	W	No	C	No	A	C	Yes	W	W	Yes	Yes	No		No	Yes	No	No	No answer
278	66	Female	Rio de Janeiro	SE	38	Yes	No	No	No	Yes	2	C	I don't know	C	W	I don't know	W	I don't know	W	I don't know	Yes	C	No answer	C	I don't know	C	W	I don't know	W	I don't know	C	C	I don't know	W	C	I don't know	No	No		Yes	No	No	No	No answer
279	55	Female	Minas Gerais	SE	28	Yes	Yes	Yes	Yes	Yes	3	C	I don't know	C	W	I don't know	W	I don't know	C	I don't know	Yes	C	No	W	I don't know	W	C	I don't know	C	I don't know	B	C	I don't know	W	W	I don't know	No	No		Yes	No	No	No	No answer
280	34	Female	Pará	N	4	No	Yes	No	No	No		C	Yes	C	C	I don't know	C	I don't know	W	I don't know	No answer	C	Yes	C	I don't know	W	W	I don't know	C	I don't know	A	C	Yes	W	C	I don't know	No	No		Yes	No	No	No	No answer
281	27	Female	Piauí	NE	1	No	Yes	Yes	Yes	Yes	1	C	Yes	C	C	Yes	C	Yes	C	Yes	No	C	No	W	I don't know	W	W	Yes	W	I don't know	D	C	Yes	W	W	I don't know	No	No		No	No	No	Yes	Lack of awareness
282	50	Female	Mato Grosso	CO	16	Yes	No	No	No	Yes	20	C	I don't know	C	C	I don't know	C	I don't know	C	Yes	Yes	C	No	C	I don't know	C	C	I don't know	C	Yes	A	C	Yes	C	W	I don't know	Yes	No		No	No	No	Yes	I agree with guidelines
283	32	Female	Paraíba	NE	1	No	Yes	Yes	Yes	No		C	I don't know	C	W	I don't know	C	Yes	C	I don't know	Yes	C	No	W	I don't know	W	W	I don't know	C	I don't know	A	W	I don't know	W	W	Yes	No	No		Yes	No	No	No	No answer
284	45	Female	Rio de Janeiro	SE	16	Yes	Yes	Yes	Yes	Yes	2	C	Yes	C	C	I don't know	W	I don't know	W	I don't know	No	W	No	W	I don't know	W	C	I don't know	C	Yes	D	W	I don't know	W	W	I don't know	No	No		No	No	No	Yes	Desconhecimento
285	34	Female	Santa Catarina	S	8	Yes	No	No	No	Yes	3	C	Yes	C	W	I don't know	C	Yes	C	I don't know	Yes	W	No	C	Yes	W	C	Yes	W	I don't know	D	C	Yes	W	W	I don't know	Yes	No		Yes	No	No	No	No answer
286	34	Female	Goiás	CO	7	Yes	No	No	No	Yes	5	C	Yes	C	W	Yes	C	Yes	C	Yes	No	W	Yes	C	Yes	W	C	Yes	C	Yes	B	W	Yes	W	C	Yes	Yes	No		Yes	No	No	No	No answer
287	30	Female	Amazonas	N	2	Yes	Yes	Yes	No	Yes	6	C	Yes	C	W	I don't know	C	Yes	C	I don't know	Yes	C	No answer	C	I don't know	W	W	I don't know	W	I don't know	D	W	I don't know	W	W	I don't know	Yes	No		Yes	No	No	No	No answer
288	33	Female	Rio de Janeiro	SE	8	No	No	No	Yes	No		C	I don't know	C	W	I don't know	W	I don't know	C	Yes	Yes	W	No	W	No	C	W	I don't know	W	I don't know	A	C	Yes	W	C	I don't know	No	No		No	No	Yes	No	No answer
289	63	Female	Rondônia	N	17	Yes	No	No	No	Yes	2	C	Yes	C	W	Yes	W	Yes	W	I don't know	No	W	Yes	No response	I don't know	W	W	Yes	W	Yes	D	C	Yes	W	C	Yes	No	Yes	No answer	No	No	No	Yes	No answer
290	60	Male	Tocantins	N	30	Yes	Yes	Yes	No	Yes	10	C	Yes	C	W	Yes	C	Yes	C	Yes	Yes	C	No	C	Yes	C	C	Yes	W	Yes	C	C	Yes	W	W	I don't know	Yes	Yes	ESPGHAN	Yes	No	No	Yes	No answer
291	55	Male	Alagoas	NE	30	No	Yes	Yes	No	No		C	I don't know	C	C	I don't know	C	I don't know	C	I don't know	No	C	No answer	C	I don't know	C	W	I don't know	W	I don't know	D	C	I don't know	W	W	I don't know	No	No		No	No	No	Yes	No answer
292	60	Male	Rondônia	N	32	Yes	No	No	No	Yes	1	C	I don't know	C	C	I don't know	W	I don't know	W	I don't know	No	C	Yes	W	I don't know	W	C	I don't know	W	I don't know	A	W	I don't know	W	W	I don't know	No	No		No	No	No	Yes	Lack of awareness
293	36	Female	São Paulo	SE	5	No	Yes	Yes	No	No		C	Yes	C	W	I don't know	W	Yes	W	I don't know	Yes	C	No	C	I don't know	W	C	Yes	W	Yes	A	C	Yes	W	W	No	Yes	No		No	No	Yes	No	No answer
294	48	Female	Santa Catarina	S	15	Yes	No	No	No	Yes	2	C	I don't know	C	W	I don't know	C	I don't know	C	I don't know	No	C	Yes	W	I don't know	C	W	I don't know	C	I don't know	D	C	I don't know	W	C	I don't know	No	No		No	No	No	Yes	No answer
295	35	Female	Sergipe	NE	7	No	Yes	No	No	Yes	3	C	Yes	C	C	Yes	C	Yes	W	Yes	Yes	C	No	C	Yes	W	C	Yes	C	Yes	A	C	Yes	C	W	I don't know	Yes	Yes	ESPGHAN	Yes	No	No	No	No answer
296	45	Female	Rio de Janeiro	SE	13	No	No	Yes	Yes	No		C	I don't know	C	W	I don't know	W	I don't know	W	I don't know	Yes	C	No	C	I don't know	W	W	I don't know	C	I don't know	D	W	Yes	W	C	I don't know	No	No		Yes	No	No	No	No answer
297	33	Female	São Paulo	SE	1	No	No	Yes	No	Yes	3	C	Yes	C	W	I don't know	W	Yes	W	I don't know	No	C	Yes	C	Yes	W	W	Yes	W	I don't know	D	W	Yes	W	C	I don't know	No	No		No	No	No	Yes	I agree with guidelines
298	35	Female	Sergipe	NE	8	No	Yes	Yes	No	Yes	2	C	Yes	C	C	No	W	I don't know	W	I don't know	Yes	C	No	C	I don't know	C	W	Yes	W	Yes	A	C	Yes	W	W	Yes	Yes	No		Yes	No	No	No	No answer
299	26	Female	São Paulo	SE	1	No	Yes	Yes	No	No		C	Yes	C	C	I don't know	W	I don't know	W	Yes	Yes	C	No	No response	I don't know	W	C	Yes	W	I don't know	D	W	Yes	W	W	I don't know	No	No		Yes	No	No	Yes	No answer
300	34	Female	São Paulo	SE	5	Yes	Yes	Yes	Yes	Yes	1	C	Yes	C	W	I don't know	C	Yes	C	I don't know	Yes	C	No	C	I don't know	C	W	I don't know	W	I don't know	A	C	I don't know	W	W	I don't know	No	No		Yes	No	No	No	No answer
301	34	Male	Sergipe	NE	8	No	Yes	Yes	Yes	Yes	3	C	Yes	C	W	I don't know	C	No	C	Yes	No	C	Yes	No response	No	W	W	No	C	No	D	W	Yes	W	C	No	No	No		Yes	No	No	No	No answer
302	42	Male	Pará	N	11	Yes	Yes	Yes	No	Yes	5	C	Yes	C	W	I don't know	C	Yes	W	Yes	Yes	C	No	W	Yes	W	W	Yes	W	Yes	D	C	Yes	W	W	I don't know	Yes	No		No	No	No	Yes	Lack of awareness
303	29	Female	Amazonas	N	4	No	Yes	Yes	No	Yes	1	C	I don't know	C	C	I don't know	C	I don't know	W	I don't know	No	W	No	C	I don't know	C	C	I don't know	W	I don't know	D	C	I don't know	W	C	I don't know	No	No		No	No	No	Yes	Lack of familiarity
304	51	Female	Paraíba	NE	23	No	No	Yes	No	Yes	3	C	Yes	C	W	No	W	Yes	W	Yes	No	C	No	No response	No	W	W	Yes	W	Yes	D	C	Yes	W	W	Yes	Yes	No		Yes	No	No	No	No answer
305	34	Male	Minas Gerais	SE	6	Yes	Yes	Yes	Yes	No		C	Yes	C	C	I don't know	W	I don't know	W	I don't know	No	C	No answer	No response	I don't know	W	W	Yes	W	I don't know	A	C	Yes	W	W	I don't know	Yes	No		Yes	No	No	No	No answer
306	65	Male	Ceará	NE	34	No	Yes	Yes	No	No		W	I don't know	C	W	I don't know	C	I don't know	W	I don't know	Yes	C	No	C	I don't know	C	W	I don't know	C	I don't know	B	C	I don't know	W	W	I don't know	No	No		Yes	No	No	No	No answer
307	58	Female	Alagoas	NE	25	No	Yes	Yes	No	No		W	I don't know	C	W	I don't know	W	I don't know	C	Yes	No	C	Yes	C	I don't know	W	C	I don't know	W	I don't know	D	W	I don't know	W	C	I don't know	No	No		No	No	No	Yes	Lack of awareness and familiarity
308	45	Female	Mato Grosso	CO	15	Yes	No	No	No	Yes	5	C	Yes	C	W	Yes	C	I don't know	C	I don't know	No	W	Yes	C	I don't know	W	C	Yes	C	Yes	D	C	Yes	W	W	I don't know	Yes	No		Yes	No	No	No	No answer
309	35	Male	Goiás	CO	6	Yes	No	No	No	Yes	15	C	Yes	C	W	No	W	No	C	No	Yes	C	No	C	Yes	W	C	Yes	C	Yes	A	C	Yes	W	C	I don't know	Yes	No		Yes	No	No	Yes	No answer
310	57	Female	Ceará	NE	33	No	No	Yes	No	Yes	10	C	Yes	C	C	Yes	C	Yes	W	I don't know	Yes	C	No	W	Yes	W	W	I don't know	C	I don't know	A	C	Yes	W	W	Yes	No	No		Yes	No	No	No	No answer
311	40	Female	Minas Gerais	SE	5	Yes	No	Yes	Yes	Yes	2	C	Yes	C	C	Yes	W	Yes	W	I don't know	Yes	C	No	W	Yes	W	C	Yes	C	Yes	B	C	Yes	C	C	Yes	No	No		Yes	No	No	No	No answer
312	33	Female	Rio Grande do Norte	NE	1	No	Yes	Yes	Yes	Yes	1	C	Yes	C	C	Yes	C	Yes	C	Yes	Yes	C	No	C	Yes	W	W	Yes	W	Yes	D	W	Yes	W	C	I don't know	No	No		No	No	Yes	No	No answer
313	28	Female	São Paulo	SE	5	Yes	No	No	No	Yes	5	C	Yes	C	W	Yes	W	Yes	C	Yes	No	C	Yes	W	No	W	C	Yes	W	Yes	A	C	Yes	W	W	No	Yes	No		Yes	No	No	No	No answer
314	40	Male	Santa Catarina	S	14	Yes	Yes	Yes	Yes	Yes	3	W	I don't know	C	W	I don't know	C	Yes	W	I don't know	Yes	C	No	C	I don't know	C	W	I don't know	C	I don't know	A	C	I don't know	W	C	I don't know	Yes	No		Yes	No	No	No	No answer
315	49	Female	Paraná	S	20	Yes	No	No	No	Yes	5	C	I don't know	C	W	I don't know	C	I don't know	W	I don't know	Yes	C	No	C	I don't know	W	C	I don't know	C	Yes	A	C	I don't know	W	C	I don't know	Yes	No		Yes	No	No	No	No answer
316	59	Female	Sergipe	NE	30	Yes	Yes	Yes	No	Yes	15	C	Yes	C	W	I don't know	C	Yes	W	Yes	Yes	C	Yes	C	Yes	W	W	Yes	W	Yes	D	C	Yes	W	W	Yes	No	No		Yes	No	No	No	No answer
317	47	Female	São Paulo	SE	20	No	No	Yes	No	Yes	2	C	I don't know	C	C	I don't know	C	I don't know	W	I don't know	Yes	No answer	No	C	I don't know	W	W	I don't know	C	I don't know	B	W	I don't know	W	W	I don't know	No	No		No	No	No	Yes	Lack of awareness
318	46	Male	Acre	N	16	Yes	Yes	Yes	No	Yes	1	C	No	C	C	No	W	No	W	No	Yes	C	Yes	No response	No	C	W	No	W	No	A	W	No	W	W	No	No	No		Yes	Yes	No	Yes	No answer
319	55	Male	Rio Grande do Sul	S	28	Yes	No	No	No	Yes	2	C	Yes	C	W	I don't know	W	Yes	C	Yes	Yes	W	No	W	Yes	W	C	Yes	C	Yes	D	C	Yes	W	W	Yes	Yes	No		Yes	No	No	No	No answer
320	53	Female	Mato Grosso do Sul	CO	26	Yes	Yes	No	No	Yes	20	C	I don't know	C	C	I don't know	W	I don't know	W	I don't know	Yes	C	No	No response	I don't know	C	W	I don't know	C	I don't know	B	C	I don't know	W	C	I don't know	No	No		Yes	No	No	Yes	I agree with guidelines
321	40	Female	Sergipe	NE	14	No	Yes	Yes	No	Yes	2	C	Yes	C	W	I don't know	C	I don't know	W	I don't know	Yes	C	No	No response	I don't know	W	C	I don't know	W	I don't know	D	C	I don't know	W	W	I don't know	Yes	No		Yes	No	No	No	No answer
322	40	Female	Rondônia	N	2	No	Yes	No	No	No		C	Yes	C	W	I don't know	C	I don't know	W	I don't know	No	C	No	W	I don't know	W	C	I don't know	W	I don't know	A	W	I don't know	W	W	I don't know	No	Yes	No answer	Yes	No	No	No	No answer
323	69	Male	Ceará	NE	40	No	Yes	No	No	No		W	I don't know	W	W	I don't know	W	I don't know	W	I don't know	Yes	W	No answer	C	I don't know	W	W	I don't know	W	I don't know	B	W	I don't know	W	W	I don't know	No	No		Yes	No	Yes	Yes	No answer
324	38	Female	Pernambuco	NE	10	Yes	Yes	Yes	No	No		C	I don't know	C	W	Yes	W	I don't know	C	I don't know	Yes	C	No answer	C	I don't know	W	C	I don't know	C	I don't know	A	C	I don't know	W	W	I don't know	No	No		Yes	No	No	No	No answer
325	39	Female	Sergipe	NE	15	No	Yes	Yes	Yes	Yes	8	C	Yes	C	C	I don't know	C	I don't know	C	I don't know	No	C	No	C	Yes	C	C	I don't know	W	I don't know	A	C	Yes	W	C	I don't know	Yes	No		No	No	No	Yes	Lack of awareness
326	28	Female	Espírito Santo	SE	4	No	Yes	Yes	No	Yes	35	C	Yes	C	C	Yes	C	I don't know	C	I don't know	Yes	C	No	C	Yes	W	C	Yes	C	Yes	B	C	Yes	W	W	I don't know	Yes	No		Yes	No	No	No	No answer
327	43	Female	Ceará	NE	1	Yes	Yes	Yes	No	Yes	2	C	I don't know	C	W	I don't know	W	I don't know	W	I don't know	No	W	No	C	I don't know	W	W	I don't know	C	I don't know	B	C	I don't know	W	C	I don't know	No	No		Yes	No	No	No	No answer
328	30	Female	Rondônia	N	2	No	Yes	No	No	Yes	10	C	Yes	W	W	No	W	Yes	W	Yes	Yes	C	Yes	W	No	C	C	No	C	No	C	C	No	W	C	No	No	No		No	No	Yes	No	No answer
329	50	Female	Amazonas	N	20	Yes	No	No	No	Yes	4	C	I don't know	C	C	I don't know	W	I don't know	W	I don't know	Yes	C	No	C	I don't know	W	C	Yes	W	I don't know	D	W	I don't know	W	W	I don't know	No	No		Yes	No	No	No	No answer
330	42	Female	Sergipe	NE	15	No	Yes	Yes	No	Yes	20	C	I don't know	C	C	I don't know	C	I don't know	C	I don't know	Yes	C	No	C	I don't know	W	W	I don't know	C	I don't know	A	C	I don't know	W	C	I don't know	No	No		No	No	No	Yes	Lack of awareness
331	31	Female	Ceará	NE	1	No	Yes	Yes	No	Yes	5	C	I don't know	C	W	I don't know	C	Yes	W	I don't know	No	C	Yes	C	I don't know	W	W	I don't know	W	I don't know	D	W	I don't know	W	W	I don't know	No	No		No	No	Yes	No	No answer
332	29	Female	Bahia	NE	0	No	Yes	No	No	Yes	2	C	Yes	C	W	I don't know	C	I don't know	W	I don't know	Yes	C	No	No response	Yes	C	W	Yes	W	I don't know	B	W	No	W	C	I don't know	No	No		No	No	No	Yes	Lack of awareness
333	35	Female	Sergipe	NE	6	No	Yes	Yes	No	Yes	1	C	I don't know	C	C	I don't know	C	I don't know	C	I don't know	Yes	C	No	C	I don't know	W	W	I don't know	W	I don't know	C	W	Yes	W	C	Yes	No	No		No	No	No	Yes	Lack of familiarity
334	52	Female	Sergipe	NE	22	No	Yes	No	No	Yes	2	C	I don't know	C	W	I don't know	W	I don't know	W	I don't know	No answer	W	Yes	No response	I don't know	C	C	I don't know	W	I don't know	D	W	I don't know	W	C	I don't know	No	No		Yes	No	No	No	No answer
335	31	Female	Ceará	NE	2	Yes	Yes	Yes	No	Yes	8	C	Yes	C	W	Yes	W	Yes	W	Yes	Yes	W	Yes	C	Yes	W	W	Yes	W	Yes	B	C	Yes	W	W	Yes	No	No		No	No	Yes	No	No answer
336	64	Female	Minas Gerais	SE	32	Yes	No	Yes	No	Yes	7	C	Yes	C	C	Yes	C	Yes	W	I don't know	Yes	W	No	W	Yes	C	W	I don't know	W	I don't know	D	W	Yes	W	W	I don't know	No	No		Yes	No	No	No	No answer
337	28	Female	São Paulo	SE	2	Yes	Yes	Yes	No	No		C	Yes	C	W	I don't know	C	Yes	W	Yes	Yes	C	Yes	C	Yes	W	W	I don't know	W	Yes	D	W	Yes	W	W	Yes	Yes	No		No	No	Yes	No	No answer
338	27	Female	Rio Grande do Sul	S	1	No	Yes	No	No	Yes	5	C	I don't know	C	C	I don't know	C	I don't know	C	I don't know	No	C	No	C	Yes	W	C	Yes	W	Yes	C	W	Yes	W	W	Yes	Yes	Yes	No answer	Yes	No	Yes	No	No answer
339	60	Female	Ceará	NE	35	Yes	No	No	No	Yes	4	C	Yes	C	C	I don't know	W	I don't know	C	Yes	Yes	C	Yes	No response	I don't know	W	W	I don't know	C	Yes	A	C	Yes	W	C	I don't know	Yes	No		Yes	No	No	No	No answer
340	51	Female	Paraná	S	23	Yes	No	Yes	No	Yes	2	C	I don't know	C	C	I don't know	W	I don't know	C	I don't know	No	W	Yes	No response	I don't know	W	C	I don't know	W	I don't know	D	C	Yes	W	C	Yes	Yes	No		Yes	No	No	No	No answer
341	30	Female	Bahia	NE	1	No	No	Yes	No	No		C	Yes	C	W	I don't know	C	Yes	C	Yes	Yes	C	No	C	Yes	C	W	Yes	C	Yes	A	C	Yes	W	W	No	Yes	No		Yes	No	No	No	No answer
342	33	Female	Ceará	NE	2	No	No	Yes	Yes	No		C	Yes	C	W	Yes	C	Yes	W	I don't know	No	C	No	W	I don't know	W	C	I don't know	W	I don't know	A	C	I don't know	W	W	I don't know	No	No		Yes	No	No	No	No answer
343	35	Female	Amazonas	N	5	No	Yes	Yes	No	Yes	1	C	I don't know	C	W	Yes	W	I don't know	W	I don't know	No	W	No answer	C	I don't know	C	W	I don't know	C	I don't know	A	C	I don't know	W	W	I don't know	No	No		Yes	No	No	No	No answer
344	54	Female	Ceará	NE	20	No	No	Yes	No	No		C	Yes	C	W	Yes	C	Yes	W	Yes	No answer	No answer	No answer	No response	I don't know	W	W	Yes	C	Yes	B	W	Yes	W	C	No	Yes	No		No	No	Yes	No	No answer
345	38	Female	Rio de Janeiro	SE	10	No	Yes	Yes	No	Yes	10	C	Yes	C	C	Yes	C	Yes	C	I don't know	Yes	C	No	No response	I don't know	W	C	I don't know	C	I don't know	A	W	I don't know	W	W	I don't know	Yes	No		Yes	No	No	Yes	No answer
346	55	Male	São Paulo	SE	26	Yes	No	Yes	No	Yes	5	C	I don't know	C	W	I don't know	W	I don't know	C	I don't know	Yes	W	No	W	I don't know	W	C	No	W	I don't know	D	W	No	W	W	I don't know	No	No		Yes	No	No	No	No answer
347	30	Female	Rio Grande do Norte	NE	1	Yes	No	Yes	No	Yes	3	C	Yes	C	W	I don't know	C	Yes	W	I don't know	No	C	No answer	C	I don't know	W	W	I don't know	W	Yes	A	W	I don't know	W	W	I don't know	No	No		Yes	No	Yes	No	No answer
348	37	Female	São Paulo	SE	10	No	Yes	No	No	Yes	2	C	Yes	C	W	Yes	W	Yes	C	Yes	Yes	C	No	C	Yes	C	C	Yes	W	No	A	C	Yes	W	C	Yes	No	No		No	No	No	Yes	Lack of awareness
349	31	Female	Paraná	S	3	No	Yes	Yes	No	Yes	10	C	I don't know	C	W	I don't know	W	Yes	W	Yes	No	C	Yes	C	I don't know	W	W	No	W	I don't know	D	C	I don't know	W	W	I don't know	Yes	No		Yes	No	No	No	No answer
350	34	Female	Ceará	NE	2	No	Yes	Yes	No	Yes	10	C	I don't know	C	W	Yes	W	I don't know	C	I don't know	No	C	No	C	I don't know	W	C	Yes	W	Yes	A	C	Yes	W	C	Yes	No	Yes	No answer	Yes	No	No	No	No answer
351	29	Female	Rio de Janeiro	SE	0	No	Yes	Yes	Yes	Yes	5	C	Yes	C	W	I don't know	C	I don't know	W	I don't know	No answer	No answer	No answer	No response	No	W	C	I don't know	W	I don't know	D	C	Yes	W	C	I don't know	Yes	No		Yes	No	No	No	No answer
352	35	Female	Ceará	NE	5	No	No	Yes	No	No		C	No	C	W	I don't know	W	I don't know	W	Yes	No	C	No	C	I don't know	W	W	I don't know	W	Yes	A	C	I don't know	W	W	I don't know	No	No		No	No	Yes	No	No answer
353	30	Female	Rio de Janeiro	SE	2	Yes	Yes	Yes	No	Yes	5	C	I don't know	C	C	I don't know	W	I don't know	W	I don't know	No	W	No	W	I don't know	C	W	I don't know	W	I don't know	A	C	I don't know	W	W	I don't know	No	No		Yes	No	No	No	No answer
354	53	Male	Mato Grosso	CO	20	Yes	No	Yes	No	Yes	5	C	I don't know	C	W	I don't know	C	I don't know	W	I don't know	Yes	W	No	W	I don't know	W	W	I don't know	W	I don't know	A	W	I don't know	W	C	I don't know	Yes	No		No	No	No	Yes	I agree with guidelines
355	38	Male	Santa Catarina	S	10	No	No	Yes	No	No		C	Yes	C	W	I don't know	C	I don't know	W	I don't know	Yes	C	No	W	I don't know	C	W	I don't know	W	I don't know	B	W	I don't know	C	C	I don't know	No	No		Yes	No	No	No	No answer
356	27	Female	Bahia	NE	1	Yes	No	Yes	No	Yes	5	C	I don't know	C	W	I don't know	W	Yes	W	I don't know	Yes	C	No	C	Yes	C	C	I don't know	W	I don't know	A	C	Yes	W	W	Yes	No	No		Yes	No	No	Yes	No answer
357	29	Female	São Paulo	SE	0	No	No	Yes	No	No		W	Yes	C	W	Yes	W	I don't know	W	I don't know	Yes	C	No	W	I don't know	W	W	Yes	C	I don't know	C	C	Yes	W	W	I don't know	Yes	No		Yes	No	No	No	No answer
358	32	Male	Bahia	NE	4	Yes	No	Yes	No	Yes	3	C	Yes	C	C	I don't know	W	Yes	C	I don't know	No	W	No	W	I don't know	W	C	I don't know	W	Yes	A	C	Yes	C	W	I don't know	Yes	No		Yes	No	No	No	No answer
359	28	Male	Tocantins	N	2	No	No	Yes	Yes	No		C	Yes	C	C	Yes	C	Yes	C	Yes	No answer	No answer	Yes	W	No	W	C	Yes	W	Yes	D	W	Yes	W	C	Yes	No	No		No	No	No	Yes	Lack of familiarity
360	29	Female	Rio Grande do Norte	NE	1	No	No	Yes	No	No		C	Yes	C	W	I don't know	W	I don't know	C	I don't know	No	C	No	C	I don't know	W	C	Yes	W	Yes	D	C	Yes	C	W	I don't know	Yes	No		Yes	No	Yes	No	No answer
361	50	Female	Amazonas	N	24	Yes	Yes	Yes	No	Yes	5	C	Yes	C	W	Yes	W	Yes	W	I don't know	Yes	No answer	No answer	W	Yes	W	W	Yes	W	Yes	B	C	I don't know	W	C	I don't know	Yes	No		No	No	Yes	No	No answer
362	40	Female	São Paulo	SE	11	No	Yes	Yes	Yes	Yes	1	C	Yes	C	W	Yes	C	Yes	W	Yes	No	C	No	No response	I don't know	C	C	Yes	W	I don't know	D	W	Yes	W	W	Yes	No	No		Yes	No	No	No	No answer
363	39	Female	Acre	N	8	Yes	No	No	Yes	Yes	1	C	I don't know	C	W	I don't know	C	I don't know	W	I don't know	Yes	W	No	W	I don't know	C	C	I don't know	W	I don't know	D	C	I don't know	W	C	I don't know	No	No		Yes	No	No	No	No answer
364	52	Male	Distrito Federal	CO	20	Yes	No	Yes	No	No		C	I don't know	C	W	I don't know	C	I don't know	W	I don't know	No	No answer	No answer	No response	I don't know	W	C	Yes	W	I don't know	C	W	I don't know	W	C	I don't know	No	No		No	No	No	Yes	Lack of awareness
365	43	Female	Rondônia	N	2	No	No	No	Yes	No		C	Yes	C	W	I don't know	W	I don't know	W	Yes	No	W	Yes	C	I don't know	W	W	I don't know	C	I don't know	D	C	I don't know	C	W	I don't know	Yes	No		Yes	No	No	No	No answer
366	33	Female	Sergipe	NE	4	No	Yes	No	Yes	No		C	Yes	C	C	I don't know	C	Yes	W	I don't know	Yes	C	No	W	Yes	W	W	Yes	W	Yes	D	W	Yes	W	W	I don't know	Yes	No		No	No	No	Yes	I agree with guidelines
367	32	Female	Sergipe	NE	4	No	Yes	Yes	Yes	Yes	1	C	Yes	C	C	Yes	C	Yes	W	Yes	Yes	C	No	C	Yes	C	C	Yes	W	Yes	D	C	Yes	W	C	Yes	Yes	No		Yes	No	No	No	No answer
368	43	Female	Sergipe	NE	16	No	No	Yes	No	Yes	4	C	Yes	C	W	Yes	C	Yes	W	Yes	Yes	C	No	No response	Yes	W	W	Yes	W	Yes	D	C	Yes	W	W	Yes	Yes	No		Yes	No	No	No	No answer
369	34	Male	São Paulo	SE	6	Yes	Yes	Yes	Yes	Yes	2	C	Yes	C	C	Yes	C	Yes	C	I don't know	Yes	C	No	C	Yes	W	C	I don't know	C	Yes	B	C	Yes	W	W	No	Yes	No		Yes	No	No	No	No answer
370	34	Male	Sergipe	NE	5	No	Yes	Yes	Yes	No		C	Yes	C	W	Yes	C	Yes	C	Yes	No	C	No	C	I don't know	C	C	I don't know	C	Yes	B	C	Yes	W	W	I don't know	No	No		Yes	No	No	No	No answer
371	53	Female	Sergipe	NE	30	Yes	Yes	Yes	Yes	Yes	1	C	Yes	C	C	Yes	C	Yes	C	Yes	Yes	C	No	C	Yes	W	W	Yes	C	Yes	C	C	Yes	W	W	Yes	Yes	No		No	No	No	Yes	I agree with guidelines
372	30	Female	Sergipe	NE	1	No	Yes	Yes	Yes	No		C	Yes	C	W	Yes	C	Yes	C	I don't know	Yes	C	No	C	Yes	W	W	Yes	C	Yes	D	C	Yes	W	C	Yes	No	No		No	No	Yes	No	No answer
373	36	Female	Sergipe	NE	8	No	No	Yes	No	Yes	3	C	Yes	C	C	I don't know	C	I don't know	C	I don't know	Yes	C	No	C	I don't know	W	C	I don't know	W	I don't know	D	W	Yes	W	C	I don't know	No	No		No	No	Yes	No	No answer
374	55	Male	Sergipe	NE	20	No	Yes	Yes	No	No		C	Yes	C	W	No	W	Yes	W	No	Yes	C	Yes	C	No	W	W	I don't know	C	Yes	B	W	No	W	C	Yes	No	No		Yes	No	No	No	No answer
375	29	Female	Sergipe	NE	0	No	Yes	Yes	No	No		C	Yes	C	C	I don't know	C	Yes	C	I don't know	Yes	C	No	C	Yes	C	W	I don't know	C	Yes	D	C	Yes	W	W	I don't know	Yes	No		Yes	No	No	No	No answer
376	25	Female	Sergipe	NE	0	No	Yes	No	No	No		W	I don't know	C	C	I don't know	W	I don't know	W	I don't know	Yes	C	No	No response	I don't know	W	W	I don't know	W	I don't know	B	C	I don't know	W	W	I don't know	No	No		Yes	No	No	No	No answer
377	28	Female	Sergipe	NE	1	Yes	Yes	Yes	No	Yes	2	C	Yes	C	C	Yes	C	Yes	W	I don't know	Yes	C	No	C	Yes	W	W	Yes	W	Yes	A	W	Yes	W	C	Yes	No	Yes	NIAID	No	No	No	Yes	Lack of awareness
378	40	Female	Sergipe	NE	8	No	Yes	No	No	Yes	4	C	Yes	C	C	I don't know	C	I don't know	W	I don't know	No	C	No	C	Yes	W	W	Yes	W	I don't know	B	W	Yes	W	W	I don't know	No	No		Yes	No	Yes	No	No answer
379	31	Male	Sergipe	NE	2	Yes	Yes	Yes	No	Yes	10	C	Yes	C	C	Yes	C	Yes	W	I don't know	Yes	C	No	C	Yes	C	C	I don't know	W	I don't know	B	C	Yes	W	C	Yes	Yes	Yes	ESPGHAN	No	No	Yes	No	No answer
380	60	Male	Sergipe	NE	31	Yes	Yes	Yes	Yes	Yes	5	W	Yes	C	C	Yes	C	Yes	W	Yes	No	C	Yes	C	Yes	W	C	I don't know	W	Yes	A	C	Yes	W	C	Yes	Yes	Yes	NASPGHAN	Yes	No	No	No	No answer
381	58	Female	Rio Grande do Norte	NE	34	Yes	Yes	Yes	Yes	Yes	2	C	Yes	C	W	Yes	C	I don't know	C	Yes	Yes	C	No	W	Yes	W	C	Yes	W	No	D	C	Yes	W	W	I don't know	No	No		Yes	No	No	No	No answer
382	26	Female	Paraíba	NE	1	Yes	No	Yes	No	Yes	5	C	Yes	C	W	I don't know	C	Yes	W	I don't know	Yes	W	No	C	Yes	C	W	Yes	W	Yes	D	C	Yes	W	C	Yes	No	No		Yes	No	No	No	No answer
383	64	Male	São Paulo	SE	33	Yes	Yes	Yes	No	Yes	3	W	Yes	C	C	Yes	W	I don't know	C	Yes	No answer	C	No answer	C	Yes	W	C	I don't know	C	Yes	B	W	I don't know	W	W	I don't know	Yes	Yes	ESPGHAN	Yes	No	Yes	No	No answer
384	61	Female	Pará	N	35	Yes	Yes	Yes	Yes	Yes	1	C	I don't know	C	C	I don't know	C	I don't know	C	I don't know	No answer	No answer	No answer	No response	I don't know	W	C	I don't know	W	I don't know	A	C	I don't know	W	W	I don't know	No	No		No	No	No	No	Lack of awareness
385	32	Male	São Paulo	SE	5	Yes	Yes	Yes	No	Yes	1	C	I don't know	C	C	Yes	C	Yes	C	I don't know	No	W	No	C	I don't know	C	C	I don't know	W	I don't know	D	C	Yes	W	W	I don't know	No	Yes	ESPGHAN	Yes	No	No	No	No answer
386	43	Female	São Paulo	SE	15	No	Yes	Yes	No	Yes	1	C	I don't know	C	W	I don't know	C	Yes	C	I don't know	No	C	No	W	Yes	C	W	Yes	W	I don't know	D	C	I don't know	W	W	I don't know	No	No		Yes	No	No	No	No answer
387	30	Female	São Paulo	SE	3	No	No	Yes	No	No		C	I don't know	C	C	Yes	W	I don't know	W	I don't know	No	W	No	W	I don't know	C	W	I don't know	W	I don't know	D	W	Yes	W	C	Yes	No	No		Yes	No	No	No	No answer
388	49	Male	São Paulo	SE	24	No	Yes	Yes	No	Yes	1	C	Yes	C	W	Yes	W	I don't know	W	I don't know	Yes	C	No	C	I don't know	C	W	I don't know	W	I don't know	A	C	I don't know	W	C	I don't know	No	No		No	No	No	No	Lack of awareness
389	28	Male	São Paulo	SE	1	No	No	Yes	No	No		C	Yes	C	C	Yes	C	No	W	I don't know	Yes	C	No	C	No	W	W	No	W	No	B	C	No	W	W	No	No	No		No	No	No	No	Lack of awareness
390	39	Female	Alagoas	NE	10	No	Yes	No	No	Yes	2	C	I don't know	C	W	I don't know	W	I don't know	W	I don't know	No	W	Yes	No response	I don't know	C	C	I don't know	W	I don't know	D	C	I don't know	W	W	I don't know	No	No		No	No	No	No	Lack of awareness
391	52	Female	Rio Grande do Sul	S	22	Yes	Yes	No	No	Yes	3	C	Yes	C	W	I don't know	W	I don't know	C	Yes	Yes	W	No	C	I don't know	C	W	Yes	C	Yes	A	W	Yes	W	W	Yes	Yes	No		Yes	No	No	No	No answer
392	57	Female	Alagoas	NE	25	No	No	No	Yes	Yes	0	C	I don't know	C	W	I don't know	W	I don't know	W	I don't know	Yes	C	No	W	I don't know	C	W	I don't know	C	I don't know	B	C	I don't know	C	W	I don't know	No	No		No	No	No	No	Lack of familiarity
393	36	Male	Alagoas	NE	8	Yes	Yes	Yes	No	Yes	10	C	Yes	C	C	Yes	W	Yes	C	Yes	Yes	C	No	W	Yes	W	C	Yes	W	Yes	D	C	Yes	W	C	Yes	No	Yes	EAACI	No	No	No	No	Concordo com as diretrizes
394	53	Male	Alagoas	NE	21	Yes	Yes	Yes	No	Yes	1	C	I don't know	C	C	Yes	C	I don't know	W	I don't know	Yes	C	No	No response	I don't know	W	C	I don't know	W	I don't know	D	C	I don't know	W	W	I don't know	No	No		No	No	No	No	Lack of awareness
395	29	Female	São Paulo	SE	1	No	Yes	No	No	Yes	10	C	Yes	C	C	Yes	W	Yes	C	Yes	Yes	C	No	C	Yes	C	C	Yes	C	Yes	A	C	Yes	W	C	Yes	Yes	Yes	ESPGHAN	No	No	No	No	I agree with guidelines
396	44	Female	São Paulo	SE	18	Yes	Yes	Yes	No	Yes	1	C	I don't know	C	C	I don't know	W	I don't know	W	I don't know	Yes	C	No answer	C	I don't know	W	W	I don't know	W	I don't know	D	W	I don't know	W	W	I don't know	Yes	Yes	ESPGHAN	No	No	Yes	No	No answer
397	49	Female	Alagoas	NE	22	Yes	Yes	Yes	No	Yes	5	C	Yes	C	W	Yes	W	I don't know	W	I don't know	Yes	C	No	C	I don't know	W	C	I don't know	W	Yes	D	C	Yes	W	C	I don't know	Yes	No		No	No	No	No	I agree with guidelines
398	52	Male	Alagoas	NE	27	Yes	Yes	Yes	No	Yes	5	C	I don't know	C	W	I don't know	C	I don't know	W	I don't know	Yes	C	No	C	Yes	C	C	Yes	C	Yes	C	C	Yes	W	W	Yes	Yes	No		No	No	No	No	No answer
399	40	Female	Sergipe	NE	13	No	Yes	Yes	No	No		C	Yes	C	C	I don't know	C	Yes	C	I don't know	Yes	C	Yes	No response	I don't know	W	W	Yes	W	Yes	D	W	I don't know	W	W	I don't know	Yes	Yes	ESPGHAN	Yes	No	Yes	No	No answer
400	68	Male	São Paulo	SE	40	Yes	No	No	No	Yes	5	C	I don't know	C	W	I don't know	C	I don't know	W	I don't know	Yes	C	No	W	I don't know	W	W	I don't know	C	I don't know	A	C	I don't know	C	W	I don't know	No	No		Yes	No	No	No	No answer
401	31	Male	São Paulo	SE	2	No	No	Yes	No	Yes	10	C	Yes	C	W	I don't know	C	Yes	C	I don't know	Yes	C	No	C	Yes	W	C	Yes	C	Yes	B	C	Yes	C	C	Yes	Yes	Yes	ESPGHAN	Yes	No	No	No	No answer
402	31	Female	São Paulo	SE	1	No	No	Yes	No	Yes	4	C	Yes	C	C	Yes	W	Yes	C	Yes	Yes	C	No	C	Yes	W	W	I don't know	W	I don't know	A	C	Yes	W	C	Yes	Yes	Yes	ESPGHAN	Yes	No	No	No	No answer
403	57	Female	Rio Grande do Sul	S	30	Yes	No	No	No	Yes	5	C	Yes	C	C	Yes	W	Yes	W	Yes	No	C	Yes	W	Yes	C	C	Yes	W	Yes	D	C	Yes	C	W	I don't know	Yes	No		Yes	No	No	No	No answer
404	59	Male	Santa Catarina	S	32	Yes	No	Yes	No	Yes	8	C	Yes	C	C	I don't know	C	Yes	C	Yes	Yes	C	No	W	Yes	W	W	I don't know	C	Yes	C	C	Yes	W	C	Yes	Yes	Yes	DRACMA	No	No	No	No	I agree with guidelines
405	39	Female	Santa Catarina	S	12	Yes	No	Yes	No	Yes	3	C	Yes	C	C	I don't know	C	Yes	C	Yes	Yes	C	No	No response	Yes	W	C	Yes	W	No	D	C	Yes	W	C	Yes	Yes	Yes	ESPGHAN	Yes	No	No	No	No answer
406	57	Female	Pará	N	30	No	Yes	Yes	Yes	Yes	5	C	Yes	W	W	I don't know	W	I don't know	W	I don't know	Yes	C	No	W	I don't know	W	W	I don't know	W	I don't know	B	C	I don't know	W	W	I don't know	Yes	No		Yes	No	No	No	No answer
407	63	Male	São Paulo	SE	37	Yes	Yes	Yes	No	Yes	30	C	Yes	C	C	Yes	C	I don't know	C	Yes	No	C	Yes	W	I don't know	W	C	Yes	W	No	A	W	No	C	C	Yes	Yes	Yes	ESPGHAN, DRACMA, REINO UNIDO	No	Yes	No	No	No answer
408	36	Female	Mato Grosso	CO	10	Yes	No	No	Yes	Yes	10	C	Yes	C	W	I don't know	C	Yes	C	I don't know	No	W	No	C	Yes	C	C	I don't know	W	I don't know	D	C	Yes	W	W	I don't know	Yes	No		Yes	No	No	No	No answer
409	59	Female	Goiás	CO	33	Yes	Yes	No	No	Yes	4	C	Yes	C	W	I don't know	W	I don't know	C	Yes	Yes	C	No answer	C	I don't know	W	C	Yes	W	Yes	A	C	Yes	W	C	I don't know	Yes	Yes	No answer	No	No	No	No	I agree with guidelines
410	68	Female	Goiás	CO	38	Yes	Yes	No	No	Yes	10	C	Yes	C	W	Yes	C	Yes	W	I don't know	No	C	No	W	I don't know	C	W	I don't know	W	Yes	A	W	Yes	W	C	Yes	Yes	No		Yes	No	No	No	No answer
411	60	Female	Goiás	CO	33	Yes	No	No	No	Yes	5	C	Yes	C	W	Yes	W	I don't know	C	I don't know	Yes	W	No	C	I don't know	C	C	I don't know	C	I don't know	A	C	Yes	W	W	I don't know	Yes	Yes	No answer	No	No	No	No	No answer
412	50	Female	Rio de Janeiro	SE	24	No	Yes	Yes	No	Yes	3	C	Yes	C	C	Yes	W	No	C	Yes	No	C	No	C	Yes	C	W	Yes	C	Yes	A	C	Yes	W	C	Yes	Yes	Yes	ESPGHAN	Yes	No	No	No	No answer
413	45	Female	Rio de Janeiro	SE	19	Yes	Yes	Yes	No	Yes	10	C	Yes	C	W	Yes	C	Yes	W	Yes	Yes	C	No	C	Yes	C	C	Yes	C	Yes	A	C	Yes	W	W	Yes	Yes	Yes	NASPGHAN	No	No	No	No	I agree with guidelines
414	45	Female	Rio de Janeiro	SE	19	Yes	Yes	No	No	Yes	50	W	I don't know	C	C	Yes	C	Yes	C	Yes	Yes	C	No	C	Yes	C	C	Yes	C	Yes	A	C	Yes	W	C	I don't know	Yes	Yes	PAAM	Yes	No	No	No	No answer
415	38	Female	Sergipe	NE	13	Yes	Yes	Yes	No	No		C	Yes	C	C	Yes	C	Yes	C	Yes	Yes	C	No	C	Yes	W	C	Yes	C	Yes	A	C	Yes	C	C	Yes	Yes	Yes	ESPGHAN	Yes	No	No	No	No answer
